# Supplementary material for: High-dimensional profiling reveals phenotypic heterogeneity and disease-specific alterations of granulocytes in COVID-19
Source: Proc Natl Acad Sci U S A. 2021 Sep 21;118(40):e2109123118. doi: 10.1073/pnas.2109123118 (PMC8501786; doi:10.1073/pnas.2109123118)
Supplement: Supplementary File [file pnas.2109123118.sd02.xlsx]

## Sheet: Rank_Factor Delta
	Column Rank in Heatmap (Left to Right)	Soluble factor	Cluster (col K-means = 5, row K-means = 5)
	1	KLRD1	1
	2	PRKRA	1
	3	STX8	1
	4	CASP-8	1
	5	CD6	1
	6	YES1	1
	7	SIRT2	1
	8	FKBP1B	1
	9	Factor VIII	1
	10	LAT2	1
	11	SPRY2	1
	12	CD28	1
	13	SRPK2	1
	14	IRF9	1
	15	PRDX5	1
	16	FOXO1	1
	17	RCOR1	1
	18	PSIP1	1
	19	GranzymeA	1
	20	PTPRJ	1
	21	STAMBP	1
	22	MMP1	1
	23	ATP6AP2	1
	24	FCRL3	1
	25	GLB1	1
	26	LAP TGF-beta-1	1
	27	DFFA	1
	28	TRAF2	1
	29	EGLN1	1
	30	TREM1	1
	31	SLAMF1	1
	32	SH2D1A	1
	33	MGMT	1
	34	PRKAB1	1
	35	BID	1
	36	MAP4K5	1
	37	BIRC2	1
	38	SMAD1	1
	39	NUB1	1
	40	ST1A1	1
	41	MAX	1
	42	AXIN1	1
	43	ERBB2IP	1
	44	DCTN1	1
	45	WAS	1
	46	IRAK1	1
	47	CLEC4G	1
	48	CLEC4A	1
	49	uPA	2
	50	ADA	2
	51	CD14	2
	52	ITGA11	2
	53	TNFB	2
	54	DDX58	2
	55	IL-3	2
	56	CCL23	2
	57	PSMA1	2
	58	CLEC4C	2
	59	PRDX3	2
	60	LY75	2
	61	IL-8	2
	62	MASP1	2
	63	CCL22	2
	64	TRIM5	2
	65	4E-BP1	2
	66	PRDX1	2
	67	TRIM21	2
	68	FCRL6	2
	69	GranzymeB	2
	70	G-CSF	2
	71	CSF-1	2
	72	TNFSF14	2
	73	ITGB6	2
	74	EN-RAGE	2
	75	CAPG	2
	76	vWF	2
	77	GALNT3	2
	78	Factor VII	2
	79	BANK1	2
	80	INPPL1	2
	81	CXCL6	2
	82	CCL7	2
	83	Antithrombin	2
	84	PIK3AP1	2
	85	PXN	2
	86	TOP2B	2
	87	BACH1	2
	88	MAEA	2
	89	PADI2	2
	90	LRP1	2
	91	LTA4H	2
	92	SIT1	2
	93	Ferritin	2
	94	FOSB	2
	95	NBN	2
	96	HCLS1	2
	97	RASSF2	2
	98	FGR	2
	99	NCF2	2
	100	PPP1R9B	2
	101	AGR2	2
	102	BTC	2
	103	PVALB	2
	104	IL-17C	3
	105	CXCL10	3
	106	CXCL11	3
	107	CXCL1	3
	108	CD8A	3
	109	LAG3	3
	110	IL-28A	3
	111	IL-6	3
	112	IL-2	3
	113	IFNg	3
	114	STC1	3
	115	HGF	3
	116	HGF	3
	117	Pentraxin-3	3
	118	IL-15	3
	119	MMP8	3
	120	CLEC4D	3
	121	OSM	3
	122	LBP	3
	123	TGF-alpha	3
	124	Resistin	3
	125	CX3CL1	3
	126	NUCB2	3
	127	CCL8	3
	128	EDAR	3
	129	CCL2	3
	130	CCL3	3
	131	AMN	3
	132	sTRAIL	3
	133	CCL27	3
	134	CXCL16	3
	135	IL-17A	3
	136	BAFF	3
	137	IL-12p70	3
	138	C5a	3
	139	CCL26	3
	140	CD147	3
	141	CXCL9	3
	142	RRM2B	3
	143	PDGFC	3
	144	CKAP4	3
	145	CCL4	3
	146	MPO	3
	147	HEXIM1	3
	148	IL-10	3
	149	CD44	3
	150	NT-3	3
	151	LHB	3
	152	PLXDC1	3
	153	CALCA	4
	154	MILR1	4
	155	BAMBI	4
	156	NCR1	4
	157	IL-12B	4
	158	IL-5	4
	159	BTN3A2	4
	160	D-dimer	4
	161	sCD163	4
	162	FGF-19	4
	163	CNTNAP2	4
	164	TRAIL	4
	165	sIL-6Ralpha	4
	166	NPPC	4
	167	IL-10RA	4
	168	CCL19	4
	169	KRT19	4
	170	IL-7	4
	171	CLEC6A	4
	172	DSG4	4
	173	Factor V	4
	174	RARRES1	4
	175	CD40	4
	176	PD-L1	4
	177	VEGF	4
	178	TNFRSF9	4
	179	sCD25	4
	180	CCL24	4
	181	TWEAK	4
	182	PDCD1	4
	183	TRANCE	4
	184	Factor XIII	4
	185	LAMP3	4
	186	Factor XI	4
	187	Flt3L	4
	188	CCL25	4
	189	CD83	4
	190	EGFL7	4
	191	CXCL5	4
	192	IL12RB1	4
	193	IL-10RB	4
	194	NTF4	4
	195	AREG	4
	196	DCBLD2	4
	197	DNER	4
	198	HPGDS	4
	199	PTK7	4
	200	CST5	4
	201	CLEC7A	4
	202	CDCP1	4
	203	ENTPD2	4
	204	HNMT	4
	205	NFATC3	4
	206	Prothrombin	4
	207	Protein S	4
	208	Protein C	4
	209	Factor IX	4
	210	FXYD5	4
	211	GALNT10	4
	212	RASA1	4
	213	Factor XII	4
	214	CD244	4
	215	CD5	4
	216	CA14	4
	217	CLEC1A	4
	218	TIGAR	4
	219	ITGA6	4
	220	ZBTB16	4
	221	EIF4G1	4
	222	ENAH	4
	223	CCL17	4
	224	CCL13	4
	225	FGF-21	5
	226	PLIN1	5
	227	CXCL13	5
	228	ENTPD6	5
	229	SCF	5
	230	LIF-R	5
	231	IL-18R1	5
	232	FGF-23	5
	233	PTN	5
	234	CES2	5
	235	CCL20	5
	236	TNNI3	5
	237	PON2	5
	238	S100A8	5
	239	ST3GAL1	5
	240	FABP9	5
	241	OPG	5
	242	DPP6	5
	243	sgp130	5
	244	FABP4	5
	245	FGF-5	5
	246	CCL28	5
	247	IL-18	5
	248	MMP10	5
	249	TMPRSS15	5
	250	PGF	5
	251	FAM3B	5
	252	DPP10	5
	253	TNF	5
	254	CNTN2	5
	255	CXADR	5
	256	KIM1	5
	257	CCL11	5
	258	LILRB4	5
	259	Thrombomodulin	5
	260	ITM2A	5
	261	HSD11B1	5
	262	PTH1R	5

## Sheet: Rank_Factor Mod
	Column Rank in Heatmap (Left to Right)	Soluble factor	Cluster (col K-means = 5, row K-means = 5)
	1	IRF9	1
	2	NUB1	1
	3	HCLS1	1
	4	TNFSF14	1
	5	NBN	1
	6	FOSB	1
	7	TOP2B	1
	8	sIL-6Ralpha	1
	9	CASP-8	1
	10	Antithrombin	1
	11	STX8	1
	12	PRKRA	1
	13	PRDX5	1
	14	PVALB	1
	15	PSMA1	1
	16	uPA	1
	17	BANK1	1
	18	AGR2	1
	19	BTC	1
	20	SIT1	1
	21	Ferritin	1
	22	CCL7	1
	23	PIK3AP1	1
	24	G-CSF	1
	25	IL-5	1
	26	CCL23	1
	27	PRDX1	1
	28	4E-BP1	1
	29	TRIM21	1
	30	TRIM5	1
	31	TNFB	1
	32	DSG4	1
	33	CCL22	1
	34	CLEC4A	1
	35	ITGA11	1
	36	DDX58	1
	37	C5a	1
	38	ADA	1
	39	CLEC1A	2
	40	CA14	2
	41	CNTNAP2	2
	42	LRP1	2
	43	FGF-19	2
	44	DFFA	2
	45	GranzymeA	2
	46	TRAIL	2
	47	BAMBI	2
	48	CDCP1	2
	49	CLEC4C	2
	50	HNMT	2
	51	LTA4H	2
	52	LAMP3	2
	53	MPO	2
	54	NCR1	2
	55	LY75	2
	56	MASP1	2
	57	CD8A	2
	58	BTN3A2	2
	59	IL-10	2
	60	sgp130	2
	61	MILR1	2
	62	HSD11B1	2
	63	PRDX3	2
	64	Factor XI	2
	65	NPPC	2
	66	Factor XIII	2
	67	CD40	2
	68	PADI2	2
	69	TIGAR	2
	70	sCD25	2
	71	ITM2A	2
	72	vWF	2
	73	Factor VII	2
	74	PD-L1	2
	75	Factor V	2
	76	GALNT3	2
	77	INPPL1	2
	78	CSF-1	2
	79	EN-RAGE	2
	80	ITGB6	2
	81	RASSF2	2
	82	LHB	2
	83	FGR	2
	84	NT-3	2
	85	GranzymeB	2
	86	CXCL6	2
	87	MAEA	2
	88	FCRL6	2
	89	CAPG	2
	90	Thrombomodulin	2
	91	BACH1	2
	92	PXN	2
	93	CLEC6A	2
	94	SH2D1A	3
	95	Factor XII	3
	96	MGMT	3
	97	GLB1	3
	98	CD5	3
	99	TNFRSF9	3
	100	SLAMF1	3
	101	LAP TGF-beta-1	3
	102	RASA1	3
	103	Protein C	3
	104	TWEAK	3
	105	Factor IX	3
	106	VEGF	3
	107	ST1A1	3
	108	TRAF2	3
	109	CST5	3
	110	CLEC7A	3
	111	IL-12B	3
	112	CCL17	3
	113	CCL13	3
	114	FKBP1B	3
	115	FOXO1	3
	116	DCTN1	3
	117	PSIP1	3
	118	RCOR1	3
	119	ZBTB16	3
	120	MAP4K5	3
	121	BID	3
	122	CD28	3
	123	ATP6AP2	3
	124	BIRC2	3
	125	PPP1R9B	3
	126	SMAD1	3
	127	NCF2	3
	128	CD6	3
	129	IL-10RB	3
	130	TRANCE	3
	131	PRKAB1	3
	132	IRAK1	3
	133	WAS	3
	134	SIRT2	3
	135	ERBB2IP	3
	136	AXIN1	3
	137	Factor VIII	3
	138	YES1	3
	139	EGLN1	3
	140	SPRY2	3
	141	TREM1	3
	142	SRPK2	3
	143	MAX	3
	144	ITGA6	3
	145	LAT2	3
	146	FCRL3	3
	147	Prothrombin	3
	148	STAMBP	3
	149	CCL24	3
	150	PTPRJ	3
	151	CD244	3
	152	MMP1	3
	153	sCD163	3
	154	ENTPD2	3
	155	NFATC3	3
	156	KLRD1	3
	157	PLXDC1	4
	158	CX3CL1	4
	159	IFNg	4
	160	STC1	4
	161	CLEC4D	4
	162	OSM	4
	163	TGF-alpha	4
	164	CD14	4
	165	Resistin	4
	166	CCL26	4
	167	IL-17C	4
	168	sTRAIL	4
	169	IL-15	4
	170	IL-6	4
	171	PTH1R	4
	172	HEXIM1	4
	173	AMN	4
	174	CCL27	4
	175	CCL4	4
	176	LAG3	4
	177	CCL3	4
	178	CXCL16	4
	179	PON2	4
	180	IL-12p70	4
	181	CXCL11	4
	182	CCL11	4
	183	CXCL1	4
	184	PDGFC	4
	185	CXCL9	4
	186	CD44	4
	187	S100A8	4
	188	LBP	4
	189	CLEC4G	4
	190	IL-10RA	4
	191	EDAR	4
	192	SCF	4
	193	CD147	4
	194	FABP9	4
	195	ST3GAL1	4
	196	CXCL13	4
	197	IL-28A	4
	198	CKAP4	4
	199	RRM2B	4
	200	HGF	4
	201	NUCB2	4
	202	PLIN1	4
	203	LIF-R	4
	204	CCL20	4
	205	ENTPD6	4
	206	BAFF	4
	207	CCL8	4
	208	CCL2	4
	209	Pentraxin-3	4
	210	MMP8	4
	211	IL-3	4
	212	IL-17A	4
	213	CXCL10	4
	214	IL-7	4
	215	IL-18	4
	216	NTF4	5
	217	EGFL7	5
	218	GALNT10	5
	219	Protein S	5
	220	CXCL5	5
	221	AREG	5
	222	FXYD5	5
	223	IL12RB1	5
	224	HPGDS	5
	225	DCBLD2	5
	226	DNER	5
	227	ENAH	5
	228	FAM3B	5
	229	IL-8	5
	230	EIF4G1	5
	231	PDCD1	5
	232	CNTN2	5
	233	PTK7	5
	234	KIM1	5
	235	Flt3L	5
	236	CD83	5
	237	FGF-5	5
	238	RARRES1	5
	239	DPP10	5
	240	D-dimer	5
	241	TMPRSS15	5
	242	FABP4	5
	243	MMP10	5
	244	CALCA	5
	245	IL-18R1	5
	246	PGF	5
	247	CCL25	5
	248	KRT19	5
	249	CCL19	5
	250	TNF	5
	251	TNNI3	5
	252	LILRB4	5
	253	CES2	5
	254	CCL28	5
	255	PTN	5
	256	CXADR	5
	257	FGF-23	5
	258	OPG	5
	259	IL-2	5
	260	DPP6	5
	261	FGF-21	5

## Sheet: Rank_Factor Sev
	Column Rank in Heatmap (Left to Right)	Soluble factor	Cluster (col K-means = 5, row K-means = 5)
	1	4E-BP1	1
	2	STAMBP	1
	3	MMP8	1
	4	Factor XI	1
	5	Protein S	1
	6	FKBP1B	1
	7	BID	1
	8	BANK1	1
	9	MAP4K5	1
	10	CASP-8	1
	11	SMAD1	1
	12	DCTN1	1
	13	PRKRA	1
	14	STX8	1
	15	AXIN1	1
	16	ERBB2IP	1
	17	PTPRJ	1
	18	ST1A1	1
	19	WAS	1
	20	CCL24	1
	21	CD5	1
	22	FGF-19	1
	23	PTK7	1
	24	CXCL9	1
	25	AGR2	1
	26	AREG	1
	27	PDGFC	1
	28	BTC	1
	29	PIK3AP1	1
	30	MAX	1
	31	PVALB	1
	32	TREM1	1
	33	MAEA	1
	34	HCLS1	1
	35	NBN	1
	36	CCL4	1
	37	CCL22	1
	38	EDAR	1
	39	LAMP3	1
	40	CXCL6	1
	41	BIRC2	1
	42	NUB1	1
	43	CD83	1
	44	IRF9	1
	45	IL12RB1	1
	46	TIGAR	1
	47	HPGDS	1
	48	MGMT	1
	49	EIF4G1	1
	50	ENAH	1
	51	HEXIM1	1
	52	RASSF2	1
	53	PXN	1
	54	INPPL1	1
	55	SRPK2	1
	56	BACH1	1
	57	IRAK1	1
	58	DPP6	2
	59	CXCL11	2
	60	LAG3	2
	61	CLEC4C	2
	62	SIT1	2
	63	CSF-1	2
	64	CLEC4G	2
	65	IL-28A	2
	66	SIRT2	2
	67	IL-18	2
	68	KLRD1	2
	69	IL-3	2
	70	BAFF	2
	71	ADA	2
	72	CD14	2
	73	CXCL10	2
	74	FCRL6	2
	75	OPG	2
	76	sCD25	2
	77	MILR1	2
	78	GranzymeA	2
	79	GALNT10	2
	80	IL-10RA	2
	81	GranzymeB	2
	82	CCL27	2
	83	IFNg	2
	84	CCL2	2
	85	FCRL3	2
	86	LY75	2
	87	LTA4H	2
	88	CD28	2
	89	Ferritin	2
	90	RRM2B	2
	91	CXCL1	2
	92	PDCD1	2
	93	Factor XIII	2
	94	IL-10	2
	95	CALCA	2
	96	ITGB6	2
	97	D-dimer	2
	98	IL-7	2
	99	CCL19	2
	100	CKAP4	2
	101	KRT19	2
	102	DFFA	2
	103	LRP1	2
	104	SH2D1A	2
	105	YES1	2
	106	SPRY2	2
	107	FGR	2
	108	FOSB	2
	109	LAT2	2
	110	CAPG	2
	111	GALNT3	2
	112	EN-RAGE	2
	113	RCOR1	2
	114	FXYD5	2
	115	PRDX1	2
	116	NUCB2	2
	117	PSIP1	2
	118	PRDX3	2
	119	CD8A	3
	120	FGF-21	3
	121	FAM3B	3
	122	PTN	3
	123	NPPC	3
	124	uPA	3
	125	CCL3	3
	126	TNFB	3
	127	TNFSF14	3
	128	VEGF	3
	129	CLEC4A	3
	130	TNF	3
	131	FGF-23	3
	132	TNFRSF9	3
	133	BAMBI	3
	134	TRAIL	3
	135	CNTN2	3
	136	PRKAB1	3
	137	EGFL7	3
	138	NTF4	3
	139	Factor V	3
	140	CXCL16	3
	141	Flt3L	3
	142	STC1	3
	143	TGF-alpha	3
	144	EGLN1	3
	145	TRAF2	3
	146	IL-8	3
	147	MASP1	3
	148	Factor VIII	3
	149	Factor VII	3
	150	HGF	3
	151	TWEAK	3
	152	vWF	3
	153	GLB1	3
	154	AMN	3
	155	LAP TGF-beta-1	3
	156	LBP	3
	157	SLAMF1	3
	158	MMP1	3
	159	TOP2B	3
	160	NCF2	3
	161	FOXO1	3
	162	PSMA1	3
	163	PPP1R9B	3
	164	RARRES1	3
	165	PADI2	3
	166	CCL13	3
	167	sCD163	4
	168	LIF-R	4
	169	sTRAIL	4
	170	SCF	4
	171	G-CSF	4
	172	DCBLD2	4
	173	DSG4	4
	174	CCL11	4
	175	IL-15	4
	176	C5a	4
	177	IL-17C	4
	178	CCL28	4
	179	CCL25	4
	180	IL-12p70	4
	181	Factor XII	4
	182	IL-6	4
	183	IL-18R1	4
	184	RASA1	4
	185	LILRB4	4
	186	NCR1	4
	187	sIL-6Ralpha	4
	188	CCL23	4
	189	CD147	4
	190	CCL7	4
	191	ENTPD6	4
	192	CD44	4
	193	PD-L1	4
	194	ST3GAL1	4
	195	CLEC1A	4
	196	CLEC6A	4
	197	BTN3A2	4
	198	CDCP1	4
	199	CD6	4
	200	TRIM5	4
	201	CCL26	4
	202	PLXDC1	4
	203	Antithrombin	4
	204	CCL8	4
	205	ITGA11	4
	206	DDX58	4
	207	PRDX5	4
	208	HNMT	4
	209	TRIM21	4
	210	CD244	5
	211	CLEC4D	5
	212	OSM	5
	213	CES2	5
	214	ATP6AP2	5
	215	NT-3	5
	216	CD40	5
	217	DPP10	5
	218	CXCL5	5
	219	PLIN1	5
	220	FABP4	5
	221	CST5	5
	222	TNNI3	5
	223	TMPRSS15	5
	224	Protein C	5
	225	Factor IX	5
	226	CXCL13	5
	227	CX3CL1	5
	228	Pentraxin-3	5
	229	IL-5	5
	230	CNTNAP2	5
	231	FABP9	5
	232	S100A8	5
	233	Prothrombin	5
	234	CCL20	5
	235	MPO	5
	236	MMP10	5
	237	KIM1	5
	238	CLEC7A	5
	239	ITGA6	5
	240	CCL17	5
	241	DNER	5
	242	Resistin	5
	243	Thrombomodulin	5
	244	PGF	5
	245	IL-17A	5
	246	NFATC3	5
	247	TRANCE	5
	248	FGF-5	5
	249	LHB	5
	250	sgp130	5
	251	ITM2A	5
	252	IL-2	5
	253	IL-10RB	5
	254	PON2	5
	255	IL-12B	5
	256	CA14	5
	257	ENTPD2	5
	258	HSD11B1	5
	259	ZBTB16	5
	260	CXADR	5
	261	PTH1R	5

## Sheet: Delta Spearman R
	Analytes	Phenograph_1	Phenograph_2	Phenograph_3	Phenograph_4	Phenograph_5	Phenograph_6	Phenograph_7	Phenograph_8	Phenograph_9	Phenograph_10	Phenograph_11	Phenograph_12	Phenograph_13	Phenograph_14	Phenograph_15	Phenograph_16	Phenograph_17	Phenograph_18	Phenograph_19	Phenograph_20	Phenograph_21	Phenograph_22	Phenograph_23	Phenograph_24	Phenograph_25	Phenograph_26	Phenograph_27	Phenograph_28
	4E-BP1	0.248268	0.00463065	-0.565368	-0.577025	0.104437	-0.445089	0.158729	-0.0532131	-0.500853	0.484173	0.376082	-0.347835	-0.231169	-0.583925	0.31377	-0.2522	0.0639369	-0.243649	-0.19134	0.307889	-0.396181	0.519003	0.183009	-0.706199	0.281744	-0.608983	0.0108782	0.251852
	ADA	0.569048	0.545601	-0.340368	-0.359233	0.290693	-0.453083	0.587229	0.328816	-0.62317	0.760533	0.650433	-0.267857	-0.4921	-0.0603629	0.60312	-0.277188	0.554375	-0.0783414	0.0975133	0.383898	-0.539359	0.0992565	0.264286	-0.677699	0.534615	0.225433	0.227372	0.257111
	AGR2	0.117492	-0.253076	-0.574733	-0.471416	-0.285808	-0.427374	0.186751	-0.152475	-0.296255	0.145188	0.0766007	-0.619754	-0.319149	-0.562913	0.476178	-0.309274	0.0550482	-0.237724	0.170567	0.433228	-0.405972	0.371532	-0.208418	-0.373129	-0.0551084	-0.630097	0.544624	-1.02808
	AMN	0.577986	0.645595	-0.214439	0.307378	0.526738	0.232323	-0.235106	-0.213673	-0.209392	-0.155106	0.0926025	-0.425579	0.472638	0.841047	0.388588	0.0603114	0.444859	0.103867	0.0728311	-0.126523	0.0619688	-0.514694	0.0822638	-0.561523	0.351345	0.35303	-0.240949	-0.408256
	Antithrombin	-0.18262	-0.395893	-0.509269	-0.331514	-0.598485	-0.517239	0.0930229	-0.246237	-0.192321	0.159669	-0.0754011	-0.16016	-0.442068	-0.390736	0.15189	-0.45503	-0.106536	-0.259551	-0.0803859	-0.0765938	-0.442005	0.0445862	-0.183601	0.299084	0.0291928	-0.0516043	0.148298	-0.391294
	AREG	-0.698052	-0.617971	0.330195	0.00485811	-0.413312	0.270615	-0.642278	-0.849671	0.502413	-0.700638	-0.614177	0.350866	0.432035	0.269544	-0.629654	0.442847	-0.719264	-0.0404104	0.0406154	-0.183817	1.03199	-0.179434	-0.596104	-0.102056	-1.12914	0.0650433	0.0604044	-0.241157
	ATP6AP2	-0.397683	-0.744812	-0.384225	-0.337909	-0.541979	-0.341468	0.142525	-0.236123	-0.0586126	-0.165291	-0.0222816	-0.136275	0.411676	-0.35139	-0.231574	0.205202	-0.181644	-0.519719	-0.12532	-0.00643515	0.301577	0.282477	-0.717112	0.310456	-0.203619	-0.148841	0.286912	-0.530409
	AXIN1	-0.662121	-0.944561	-0.537229	-0.560939	-0.77619	-0.450126	0.0705337	-0.627655	-0.0523682	-0.514811	-0.323052	0.162446	-0.26829	-0.382626	-0.118629	0.383674	-0.358583	-0.691775	-0.684461	0.10524	0.0715312	0.414631	-0.967965	0.292485	-0.472037	0.0954545	0.623189	-0.357716
	BACH1	-0.217641	-0.0938989	-0.226082	-0.120546	-0.0433983	-0.0791129	-0.179007	-0.890422	-0.170721	-0.29222	-0.139394	-0.102165	-0.220779	-0.00168561	0.111364	-0.0589513	-0.0818182	-0.13112	-0.141591	0.640946	0.128451	-0.090883	-0.0693723	-0.260931	0.217379	-0.179654	0.293903	-0.636381
	BAFF	0.63779	0.5136	0.448574	0.25785	0.64287	0.268928	0.0518163	0.757121	-0.0278681	0.24396	0.134403	0.0549911	0.0593583	0.0653699	0.273771	-0.154704	0.175784	0.374209	0.254741	0.0737039	-0.132336	-0.122401	0.420677	-0.157857	0.509352	0.0261141	-0.502861	0.410171
	BAMBI	-0.251693	-0.34128	-0.0462567	-0.0701184	0.180927	0.0386246	-0.179129	-0.0349587	-0.00622118	-0.107988	0.0527629	0.0476827	0.519786	-0.120441	-0.232216	0.249906	-0.16583	-0.129668	0.0644392	-0.326697	0.425208	0.0805125	-0.0831551	0.00180617	0.13422	0.181462	0.176624	0.0952648
	BANK1	-0.0776292	-0.286989	-0.488592	-0.41861	-0.370677	-0.356024	0.16088	-0.0644993	-0.0745601	-0.170994	-0.290998	-0.180303	-0.726025	-0.1343	0.52152	-0.0339505	0.180868	-0.288571	-0.419283	0.62657	-0.142052	0.189804	-0.381818	0.27262	-0.192019	0.407398	0.342713	0.0683016
	BID	-0.244831	-0.974313	-0.634759	-0.679711	-0.743405	-0.588307	0.434022	-0.140036	-0.171958	-0.321177	-0.249109	0.134314	-0.436275	-0.615413	0.29226	0.153258	-0.102335	-0.854553	-0.615893	0.277116	-0.383827	0.543602	-0.902317	0.0971169	-0.213604	0.0155971	0.403681	-0.395384
	BIRC2	-0.553551	-1.02329	-0.410515	-0.591164	-0.751718	-0.498374	0.268097	-0.537942	-0.108913	-0.176404	-0.344578	0.217232	-0.423973	-0.534572	0.193126	0.203657	-0.28275	-0.755431	-0.856895	0.566378	0.0384649	0.375471	-0.632684	0.151296	-0.220699	0.0844353	0.292827	-0.230777
	BTC	0.148786	-0.294613	-0.862653	-0.723381	-0.21461	-0.650868	0.388562	-0.353332	-0.510956	0.117176	0.0618235	-0.574206	-0.849916	-0.614278	0.779328	-0.393873	0.226045	-0.479965	-0.189361	0.804829	-0.619011	0.413252	-0.258492	-0.607373	0.184127	-0.309038	0.696204	-0.805912
	BTN3A2	-0.405952	-0.174945	0.277056	0.00472821	-0.29632	0.211894	-0.164709	-0.497311	0.0295231	-0.109565	-0.0753247	0.42381	0.197944	0.138914	-0.390909	0.450531	-0.437338	-0.194175	-0.458938	-0.0975708	0.567663	-0.193382	-0.237229	-0.0575758	-0.151998	-0.0488095	-0.431839	0.246342
	C5a	0.307843	0.226115	-0.107932	0.0239615	-0.0779857	0.0334605	0.204067	0.22542	-0.207653	0.346963	0.0495544	-0.216756	-0.240731	0.0965758	0.263603	-0.390318	0.180253	0.175086	0.00393154	0.63326	-0.297082	-0.494154	0.0106952	-0.359342	0.204668	-0.200713	-0.191584	-0.266565
	CA14	-0.776025	-0.866774	0.0888592	0.0973042	-0.607932	0.28533	-0.191384	-0.297826	0.48826	-0.248147	-0.261676	0.237879	0.574955	-0.112144	-0.574152	0.185117	-0.577711	-0.00371893	0.176856	-0.292662	0.385543	0.0289129	-0.503565	0.5901	-0.423524	-0.543316	0.312205	-0.739713
	CALCA	-0.296435	-0.0278145	0.337879	0.00533803	0.306417	0.170085	-0.15379	0.319901	0.38436	-0.212328	0.102228	0.184314	0.266756	-0.0681626	-0.320195	0.095146	-0.0692086	0.100734	0.517528	-0.327794	0.36329	0.257743	-0.0472371	0.388267	-0.227551	-0.176738	0.248514	0.361052
	CAPG	0.0489305	0.0581042	-0.227897	-0.164787	0.0916221	-0.227908	-0.211639	-0.367369	-0.240217	0.0194565	-0.0692513	-0.383868	0.00641711	0.247371	0.321373	-0.0573615	0.0271724	-0.0413842	0.126497	0.137307	0.181451	-0.200477	0.0144385	-0.34318	-0.0108211	0.589394	0.0968437	-0.33019
	CASP-8	-0.169697	-0.875051	-0.813095	-0.797157	-0.53842	-0.770412	0.345519	-0.189504	-0.315298	-0.0835516	-0.138528	-0.222186	-0.348268	-0.613387	0.34422	-0.19065	0.068129	-0.800859	-0.539917	0.694533	-0.228294	0.506039	-0.712879	-0.0144121	-0.0225509	-0.233117	0.27327	-0.335763
	CCL11	-0.703849	-0.243993	0.805446	0.619014	-0.337292	0.516801	-0.638831	-0.279352	0.748257	-0.324593	-0.472152	0.252496	0.0582795	0.582308	-0.486981	0.250998	-0.388912	0.590743	0.379604	0.00536328	0.817745	-0.364414	0.0993228	0.484259	-0.762776	-0.163583	-0.247991	-0.181018
	CCL13	-0.575649	-0.338988	-0.222294	-0.170493	-0.60368	-0.0311805	-0.235746	-1.14458	0.00937516	-0.268582	-0.187771	0.152706	0.448485	0.195059	-0.536274	0.56761	-0.465789	-0.498894	-0.6993	-0.331123	0.627535	-0.068026	-0.571645	-0.400894	-0.835666	-0.247078	0.131947	-0.44453
	CCL17	-0.593208	-0.364565	0.110956	0.125339	-0.736065	0.244899	-0.271861	-0.902771	0.245841	-0.289011	-0.304226	0.296845	0.241809	0.130705	-0.500895	0.666774	-0.564677	-0.189245	-0.598711	-0.473375	0.575696	0.00626368	-0.479243	-0.188513	-0.915562	-0.167046	0.109392	-0.472008
	CCL19	-0.351515	-0.12867	0.495779	0.300902	0.0694805	0.453051	-0.323032	-0.488602	0.231976	-0.247553	-0.227706	0.390476	0.27381	0.286391	-0.176602	0.353602	-0.43287	0.210236	0.0477015	0.0101227	0.610775	-0.405597	-0.110173	-0.281404	-0.341541	0.489935	0.217745	0.0365698
	CCL2	0.596629	1.08912	0.272486	0.454197	0.618302	0.336667	-0.403048	0.330709	-0.0456688	0.456767	0.149214	-0.577122	0.373844	0.800138	0.176998	-0.43236	0.372526	0.657769	0.553323	-0.22484	0.210311	-0.828851	0.644766	-0.41604	0.0771171	0.207679	-0.608442	-0.103169
	CCL20	0.412188	0.616209	0.487805	0.857897	0.933909	0.593489	-1.0928	0.213808	0.477431	-0.213444	-0.359556	-0.515526	1.06339	0.86879	-0.340938	-0.825563	0.269335	1.00816	1.194	0.291494	0.861968	-1.15666	0.690548	-0.173383	-0.15981	-0.239869	-0.751851	0.12923
	CCL22	0.332977	0.0633755	-0.229144	-0.12251	0.146257	-0.100515	0.0960198	0.18729	-0.255736	0.26417	-0.0435829	-0.201159	0.230214	-0.251714	0.132731	-0.389059	0.140705	-0.102411	-0.348843	0.501799	-0.0429641	-0.288685	0.00490196	-0.238799	0.226705	-0.136542	-0.138412	0.0433558
	CCL23	-0.0938503	0.318082	-0.268806	-0.420082	0.0122103	-0.708743	0.646986	-0.119005	-0.590635	0.64811	0.591444	-0.325758	-0.918182	-0.415513	0.297532	-0.151863	0.421848	-0.188837	-0.102995	0.454492	-0.511576	0.229115	0.41533	-0.253221	0.335512	0.0106952	1.02791	-0.479423
	CCL24	-0.416488	-0.180868	0.0325312	-0.116195	-0.338859	0.0232658	-0.0684862	-0.713399	-0.00373267	-0.211332	-0.0272727	0.0654189	-0.0073975	0.0854109	-0.212549	0.72529	-0.277223	-0.211001	-0.272982	-0.197833	0.502635	0.110774	-0.437879	-0.55296	-0.794413	-0.00811052	0.726329	-0.47823
	CCL25	-0.531286	-0.205106	0.750779	0.488526	-0.338578	0.569527	-0.389619	-0.634958	0.368903	-0.374246	-0.336303	0.778286	0.188869	0.36563	-0.561387	0.645534	-0.866519	0.322378	-0.117183	-0.595591	0.459438	-0.319554	-0.266653	0.178935	-0.38461	0.403198	-0.100085	-0.0250982
	CCL26	0.443657	0.239404	0.0670966	-0.00847582	0.196566	0.360305	-0.246115	0.321034	0.000783643	-0.148548	-0.10684	-0.151675	0.100456	-0.111436	0.130582	-0.157011	-0.0550833	0.153838	0.176917	0.157956	0.00749587	-0.0529461	-0.0155025	-0.42158	0.0960318	-0.615823	-0.564609	0.0188762
	CCL27	0.319875	0.394769	0.181105	0.335688	0.154991	0.14116	-0.265396	-0.000682341	-0.00697045	0.303558	-0.0407308	-0.182888	0.462923	0.287817	0.113921	-0.0175639	-0.0244163	0.247674	-0.0975003	-0.332959	0.381743	-0.323951	0.291533	-0.0364573	-0.0108211	0.3082	-0.442527	-0.0440922
	CCL28	-0.505793	-0.129032	0.924988	0.906268	-0.340281	0.954832	-0.435923	-0.272756	0.77111	-0.244563	-0.327044	0.898367	0.366254	0.472524	-0.605487	0.602922	-0.845101	0.629328	-0.17291	-0.709844	0.521063	-0.401252	-0.155966	0.492222	-0.540347	-0.0791609	-0.420401	0.448604
	CCL3	0.390916	0.408958	0.248597	0.38649	0.767414	0.361829	-0.227276	0.330477	-0.0958539	0.147215	0.0282696	-0.220827	0.51671	0.495054	0.217874	-0.0666638	0.281516	0.408102	0.288967	0.0673706	0.155033	-0.485437	0.596305	-0.24758	0.70038	0.562957	-0.245225	-0.186293
	CCL4	0.254621	0.224642	-0.0520205	0.289696	0.328991	0.352758	-0.638808	-0.254005	0.156978	-0.0783882	-0.287618	-0.446886	0.890405	0.583303	-0.0951615	-0.385972	0.045108	0.354964	0.374972	0.294284	0.736351	-0.771756	0.015778	-0.430643	-0.289207	-0.137751	-0.368077	-0.215417
	CCL7	-0.399842	-0.11054	-0.100334	-0.410635	-0.312336	-0.232396	0.0846873	-0.539635	-0.228211	0.233518	0.0954943	-0.101694	-0.692909	-0.537077	0.176263	-0.0245637	-0.261698	-0.161673	-0.125045	0.374198	0.0843159	0.262379	0.12718	-0.303298	-0.0763105	-0.0711087	0.488691	-0.21125
	CCL8	0.190368	0.161946	0.32868	0.354456	0.296104	0.40957	-0.330214	0.234934	0.210821	-0.000364058	-0.289286	-0.122078	0.195779	0.722987	0.121163	-0.532094	0.129872	0.448017	0.542632	0.396962	0.104517	-0.833485	0.293615	-0.191908	0.233221	0.0717532	-0.76299	-0.407209
	CD14	0.10508	0.168399	0.124777	-0.181082	0.343583	-0.234437	0.306522	0.38527	-0.165162	0.216855	0.175401	-0.148663	-0.542513	-0.258187	0.487457	-0.191498	0.320276	0.00904105	0.27558	0.4744	-0.068998	0.156428	0.263815	0.111539	0.437105	0.60713	0.381466	0.137876
	CD147	-0.291979	0.125828	0.452496	0.391692	0.279857	0.355408	-0.528985	0.109907	0.371329	0.0510263	-0.223797	-0.13779	-0.0571301	0.205404	-0.196468	-0.443256	-0.207385	0.867774	0.745489	0.488046	0.391234	-0.451201	0.459002	0.468299	0.0563273	0.121123	-0.0574567	0.172581
	CD244	-0.282359	-0.643903	-0.0601732	0.0994233	-0.567749	0.183882	0.220343	-0.493964	0.162954	-0.580534	-0.151299	0.375974	0.960714	0.19861	-0.65037	0.66833	-0.184044	-0.56721	-0.447632	-0.156292	0.512794	-0.0276452	-1.10779	0.172118	-0.443418	-0.313853	0.186382	-0.518283
	CD28	-0.497078	-0.347567	-0.658225	-0.501731	-0.866558	-0.522008	0.59701	-1.23774	-0.591096	0.183113	0.362229	0.155303	-0.521212	-0.526927	0.113853	0.515141	-0.301407	-0.747501	-0.968443	0.0986434	-0.382194	0.503565	-0.527706	-0.203139	0.189455	-0.00909091	0.782189	-0.663905
	CD40	-0.341234	-0.749614	-0.122619	0.17436	-0.322403	0.129613	-0.587294	-0.588561	0.315168	-0.789097	-0.675974	-0.148485	0.199026	0.022759	-0.0714112	0.145681	-0.417174	0.210454	0.212542	0.236494	0.485847	0.0717633	-0.613961	0.504688	-0.252132	0.30303	0.346247	-0.680379
	CD44	0.200357	0.0421031	0.0477718	0.181323	0.0402852	0.0331661	-0.140384	0.150043	0.0764599	-0.190325	-0.282977	-0.0243316	0.103565	0.796285	0.143541	0.0894627	0.261382	0.199136	0.242459	0.200187	0.325373	-0.50078	-0.278075	-0.0054719	-0.103661	0.959982	-0.129347	-0.188084
	CD5	-0.557359	-0.855878	-0.0254329	-0.0767731	-0.865584	0.103193	0.168706	-0.827606	0.166269	-0.340802	-0.213312	0.311147	0.452056	-0.239733	-0.229994	0.794202	-0.604745	-0.495974	-0.50843	-0.226322	0.583567	0.413849	-1.0355	0.283516	-0.548174	0.134524	0.476682	-0.598376
	CD6	-0.367641	-0.861825	-0.332468	-0.61888	-0.71526	-0.455845	0.678967	-0.267885	-0.220343	-0.147542	-0.0670996	0.547294	-0.527273	-0.414539	0.184239	0.633368	-0.0757657	-0.882203	-0.948925	0.277634	0.0285089	0.685176	-0.805628	0.229182	0.0360333	0.71342	0.422801	0.249991
	CD83	-0.847944	-0.76726	0.382035	0.324527	-0.397186	0.481258	-0.353676	-0.20351	0.561524	-0.422266	-0.287662	0.707792	0.840476	0.130146	-0.90119	0.309232	-0.732143	0.0988372	0.0368132	-0.331416	0.621809	-0.41253	-0.561364	0.548052	-0.290095	-0.154437	-0.286093	0.00643372
	CD8A	-0.0492424	0.156617	0.170996	0.116646	0.277706	0.0229263	0.424259	0.513299	-0.0279959	0.563775	0.631385	-0.0378788	0.414177	-0.193862	-0.22408	0.119714	0.263206	0.0548996	0.301279	-0.425591	0.000749115	0.178342	0.322078	0.115509	0.211609	-0.114502	0.459245	0.0923063
	CDCP1	-0.773377	-0.534845	0.457035	0.161004	-0.622186	0.321472	0.0955887	-0.365473	0.303274	-0.144441	0.0638528	0.721753	0.567532	0.139077	-0.842457	0.762401	-0.588074	-0.22084	-0.319836	-0.362613	0.581988	-0.155182	-0.675758	-0.0343326	-0.726177	-0.401082	0.0876735	-0.0722839
	CES2	0.182531	-0.0664794	0.367647	0.635079	0.422816	0.768921	-0.889678	0.194167	0.498535	-0.675654	-0.618449	-0.0291444	1.52888	0.959114	-0.570112	-0.117056	-0.163931	0.525442	0.745664	-0.328677	0.788334	-1.05221	-0.337611	0.105626	-0.213094	0.277986	-0.645466	-0.40077
	CKAP4	0.185498	0.472191	0.185281	0.284263	0.533658	0.168023	-0.515671	-0.183557	0.0195466	0.0830048	-0.00606061	-0.298701	0.329654	0.354797	-0.0418831	-0.375752	0.00670996	0.523108	0.605512	0.19948	0.383872	-0.603197	0.461039	-0.536472	-0.0800759	0.0383117	-0.129581	-0.0834972
	CLEC1A	-0.537166	-0.71067	0.000178253	0.0147301	-0.610873	0.213406	-0.180681	-0.422169	0.253221	-0.491668	-0.243137	0.143494	0.433066	-0.041967	-0.342137	0.528856	-0.600054	-0.150388	-0.0727115	-0.301759	0.297132	0.164944	-0.809091	0.399612	-0.335935	-0.370143	0.161711	-0.784508
	CLEC4A	0.395455	0.12789	-0.376299	-0.0610773	0.548485	-0.40957	0.218198	-0.117816	-0.392022	-0.00618836	0.116017	-0.640801	-0.0854978	0.0207587	0.627814	-0.446287	0.736688	-0.150623	0.14459	1.03604	-0.104812	-0.168202	0.196212	-0.0390693	0.755116	0.0192641	0.564468	-0.765314
	CLEC4C	0.142952	0.327836	-0.117055	-0.0850505	-0.0256281	0.104123	0.25116	-0.0104653	-0.285252	0.369746	0.48334	0.0493324	0.660606	-0.195858	-0.131699	0.268449	-0.281373	-0.295383	-0.36644	-1.02955	-0.117968	-0.166637	-0.31873	-0.0814359	0.0295653	-0.116185	0.0677444	0.119339
	CLEC4D	0.554221	0.29385	0.0892857	0.383638	0.60303	0.156682	-0.228922	0.189731	-0.0331627	-0.187296	-0.260823	-0.66829	0.232468	0.441966	0.49816	-0.5591	0.638528	0.416448	0.635181	0.965131	0.22006	-0.633264	0.243831	0.088961	0.493132	0.379762	0.068406	-0.619256
	CLEC4G	0.52987	0.289528	-0.334957	-0.215079	0.661147	-0.346527	0.308311	0.759721	-0.308539	0.156727	0.252381	-0.479113	-0.273268	-0.409765	0.737013	-0.534847	0.599892	0.0666367	0.563362	0.416557	-0.625144	0.0862827	0.269913	-0.158983	0.788292	0.458983	0.598251	-0.523725
	CLEC6A	-0.307359	-0.401739	0.252165	0.345065	-0.174675	0.351141	-0.0623771	-0.127923	0.346852	-0.391838	-0.257684	0.182576	0.243074	-0.00879543	-0.176948	0.175184	-0.242424	0.298246	0.256252	0.386205	0.371285	-0.0603187	-0.474567	0.776948	0.144452	0.207035	0.401285	-0.478288
	CLEC7A	-0.656602	-0.343667	0.025974	-0.0291981	-0.330952	0.170103	-0.448306	-0.864359	0.197303	-0.0651484	-0.0176407	0.120887	0.648485	-0.0531511	-0.871645	0.379766	-0.605844	-0.00881624	-0.0512462	-0.523991	0.867943	0.105507	-0.247619	-0.201407	-0.719745	-0.525108	0.280251	-0.105559
	CNTN2	-0.27344	-0.509158	0.316667	0.437501	-0.27344	0.499498	-0.420777	0.20792	0.513252	-0.512075	-0.402406	0.263725	1.05535	0.478507	-0.502522	0.405095	-0.508328	0.168389	0.19587	-0.780427	0.333414	-0.344343	-0.623619	0.697451	-0.356365	0.0802139	-0.462607	-0.359915
	CNTNAP2	-0.248918	-0.459615	-0.0688312	-0.117036	-0.0821429	0.259144	0.00154355	0.0570477	0.182062	0.0218214	0.0824675	0.0651515	0.726515	-0.503857	-0.456494	-0.126438	-0.403463	-0.0238281	0.392043	-0.430076	0.102073	0.0315435	-0.480411	-0.154762	-0.154448	-0.651732	0.505316	-0.57672
	CSF-1	0.27619	0.209067	-0.257251	-0.115509	-0.061039	-0.419254	0.285629	-0.304444	-0.374832	-0.058098	-0.109091	-0.32316	-0.447835	0.23624	0.835503	0.305769	0.384353	-0.341767	-0.598234	0.414835	-0.0226118	-0.0149901	-0.218723	-0.0256887	0.0871152	1.18452	0.339507	-0.416743
	CST5	-0.525433	-0.475148	0.227381	0.0528557	-0.233874	0.112747	-0.501373	-0.400829	0.235844	0.0374896	-0.182359	0.19881	0.549026	-0.108191	-0.753416	0.313162	-0.697067	0.184395	0.0189573	-0.557884	0.658078	0.0250695	-0.0231602	-0.0423916	-0.674014	-0.178788	-0.0398409	0.277349
	CX3CL1	0.234223	0.252671	-0.0887417	0.17819	0.512369	-0.255121	-0.252796	0.364096	-0.123426	0.374756	0.142926	-0.631333	0.100836	0.0518218	0.141072	-0.808857	0.371674	0.532386	0.880041	0.404026	0.0238111	-0.316772	0.675992	0.211791	0.616992	0.190715	-0.113185	-0.132968
	CXADR	-0.861688	-0.760436	1.06602	0.854481	-0.188203	0.942059	-1.13944	-0.146868	1.13532	-0.920509	-0.919481	0.880736	1.03615	0.677058	-1.38409	0.129074	-0.935823	0.725023	0.587346	-0.311301	1.19193	-0.741271	-0.270887	0.893182	-0.686547	-0.257576	-0.934778	0.270564
	CXCL1	0.249895	0.411131	0.0332465	-0.103656	0.536639	-0.21212	-0.265342	0.675359	-0.149667	0.240299	0.0850324	-0.0667759	-0.461996	-0.122929	0.0328882	-0.351745	0.121953	0.500713	0.337185	0.152811	-0.354669	0.19492	0.739157	0.0216177	0.43719	0.353287	-0.387558	0.809838
	CXCL10	0.264706	0.407211	0.349554	0.139528	0.763725	0.0834972	-0.14999	0.74805	0.0866814	0.321275	0.134492	-0.131016	-0.0522282	0.23302	0.10592	-0.684151	0.294053	0.542955	0.850232	0.337936	-0.0296508	-0.422837	0.63779	-0.0523781	0.432507	0.0519608	-0.345977	0.441508
	CXCL11	0.343048	0.258358	-0.111854	-0.000896498	0.727718	-0.0159611	0.120476	1.04956	-0.0647135	0.224548	0.320766	-0.269251	0.20098	0.0880761	0.184989	-0.33757	0.462814	0.303021	0.575806	0.0336745	-0.31489	0.0109353	0.28262	0.346846	0.851607	0.195544	-0.0704208	0.101973
	CXCL13	-0.0279857	0.295418	0.695633	0.600268	0.772906	0.539046	-0.874881	0.35581	0.372212	-0.256594	-0.432353	-0.13975	0.316934	0.741373	-0.1391	-0.391098	0.0413004	0.829683	0.920722	0.00798711	0.433923	-0.885783	0.757576	-0.026664	0.137048	0.628788	-0.548916	0.02155
	CXCL16	0.330844	0.643398	0.314827	0.381385	0.461039	0.272955	-0.219048	-0.163896	-0.0477273	0.209782	0.172511	-0.133983	0.266775	0.0476053	0.0552604	0.15246	0.00248598	0.295932	-0.189946	0.0101227	0.431461	-0.182442	0.45184	-0.471964	-0.0411301	-0.300216	-0.104007	0.386291
	CXCL5	-0.745887	-0.899098	0.126623	0.0982858	-0.214286	0.300154	-0.564611	-0.199902	0.584467	-0.961043	-0.664069	0.405195	0.722835	0.187792	-0.887107	0.318602	-0.4563	-0.0731911	-0.0107207	-0.0652041	0.72844	-0.175189	-0.676515	0.562239	-0.568287	-0.083658	0.00702468	-0.134059
	CXCL6	-0.0692968	-0.373125	-0.259093	-0.159183	-0.41588	-0.343902	-0.241738	-0.208567	-0.0322632	-0.303126	-0.479296	-0.245774	-0.46447	-0.254565	0.27465	-0.298778	-0.13867	-0.0141871	-0.0627891	0.599159	-0.110288	0.00563737	-0.284665	0.176972	-0.198472	0.144227	-0.0260403	-0.438683
	CXCL9	-0.106547	0.0869556	0.0623379	0.0899099	0.259201	0.0254709	-0.255088	-0.133891	0.0945443	0.107425	0.0518319	-0.20637	0.0170612	0.0174427	0.073477	-0.244755	-0.0161467	0.329149	0.426593	0.348995	0.366073	-0.157499	0.20349	-0.00669315	-0.0258844	-0.0856067	0.310502	0.118023
	D-dimer	-0.577362	-0.064526	0.229234	-0.0597097	-0.223619	-0.0408189	0.211907	0.0194126	0.0606461	0.503351	0.495009	0.468717	0.269162	-0.153603	-0.579504	0.373023	-0.377403	-0.112098	-0.163632	-0.623975	0.120208	0.0753762	0.0624777	-0.135033	-0.486065	-0.263191	0.185009	0.608904
	DCBLD2	-0.83171	-0.684199	0.491883	0.328686	-0.749784	0.606564	-0.29177	-0.69437	0.538647	-0.543466	-0.286688	0.715909	0.924459	0.584377	-0.954978	0.872289	-0.729437	-0.182303	-0.289357	-0.711333	0.89423	-0.373199	-0.889177	0.180411	-0.835578	-0.308983	-0.305723	-0.427437
	DCTN1	-0.502489	-1.00192	-0.559848	-0.505598	-0.908442	-0.360598	0.237046	-0.639093	-0.0762856	-0.392862	-0.261255	0.244805	-0.0422078	-0.49711	-0.122078	0.361167	-0.389827	-0.774662	-0.827714	0.269835	0.000954446	0.31765	-1.06223	-0.0414502	-0.498461	-0.435173	0.352987	-0.456997
	DDX58	0.27619	0.0105774	-0.55855	-0.754814	0.0537879	-0.783931	0.760403	0.48376	-0.640166	0.618517	0.504329	-0.266667	-0.86645	-0.55333	0.53961	-0.608822	0.519481	-0.482118	-0.100633	0.83521	-0.828168	0.232811	0.246429	-0.427165	0.756296	-0.351082	-0.082956	0.0651066
	DFFA	-0.0909091	-0.135039	-0.289502	-0.350297	-0.223485	-0.206077	0.263596	-0.9068	-0.400341	-0.0744958	0.183333	0.167857	-0.0248918	-0.327241	-0.0400433	0.566513	-0.237013	-0.558918	-0.696092	0.165554	0.126961	0.304692	-0.522078	-0.825866	-0.244276	-0.314069	0.663884	-0.35386
	DNER	-0.780736	-0.513527	0.249784	0.082525	-0.66461	0.187814	-0.236689	-0.770997	0.397449	-0.373647	-0.294372	0.490693	0.672835	0.558645	-0.95093	0.658619	-0.486717	-0.303865	-0.350454	-0.448014	0.906094	-0.293967	-0.679004	0.00388333	-1.07586	-0.205303	-0.112714	-0.281849
	DPP10	-0.224567	-0.325047	0.188095	0.318807	0.17987	0.443594	-0.489999	0.002811	0.395499	-0.627908	-0.258983	0.310065	1.09578	0.619784	-0.808333	0.246292	-0.120238	0.0455894	0.158185	-0.301259	0.693901	-0.473268	-0.380952	0.088961	-0.113836	-0.391126	-0.55334	-0.108105
	DPP6	0.104278	0.0535822	0.550624	0.401164	0.373797	0.404107	-0.170192	0.640993	0.354846	-0.111414	-0.106774	0.2459	0.835829	0.826131	-0.074239	0.243901	0.112422	0.0441115	0.264599	-0.726965	0.429744	-0.574	-0.035918	0.162513	-0.0932537	0.57861	-0.712282	0.195137
	DSG4	-0.406863	-0.515714	0.326827	0.158472	-0.368984	0.200535	0.0740517	-0.155288	0.353188	0.00789029	-0.259804	0.150713	0.204011	0.156151	-0.0856647	0.323146	-0.117265	-0.0109588	-0.131987	0.397231	0.709455	-0.0679464	-0.275223	0.377002	-0.412962	0.121836	0.218193	-0.122834
	EDAR	0.19881	0.0405394	0.0220779	0.145113	0.290152	0.0991307	-0.191356	0.237891	0.0925988	-0.0429017	-0.327489	-0.433117	0.115909	0.460956	0.410931	-0.420395	0.37684	0.206655	0.227407	0.572573	0.098033	-0.468746	0.136255	0.197944	0.399342	0.312879	-0.353851	-0.68248
	EGFL7	-0.643583	-0.7393	0.349287	0.290227	-0.300357	0.572814	-0.57046	-0.384869	0.574901	-0.971376	-0.667647	0.556328	1.0475	0.543036	-0.841648	0.690184	-0.624109	-0.0204055	-0.0802112	-0.510763	0.822828	-0.344611	-0.959804	0.63029	-0.600884	0.407932	0.013258	-0.22511
	EGLN1	-0.334416	-0.223917	-0.421429	-0.31546	-0.389286	-0.209944	0.0309854	-1.10516	-0.215078	-0.211787	0.118723	-0.14026	0.102165	-0.257745	-0.0920996	0.610743	-0.17316	-0.480549	-0.508726	0.01373	0.433815	0.596202	-0.42619	-0.218939	-0.328953	-0.244264	0.820587	-0.543626
	EIF4G1	-0.55	-0.333756	0.129654	-0.0258186	-0.521104	0.266423	-0.208449	-0.990446	0.168056	-0.347106	-0.29632	0.406277	0.253355	0.393948	-0.307792	0.516378	-0.542641	-0.376835	-0.729571	0.0372574	0.682118	-0.382945	-0.63961	-0.195022	-0.644303	-0.273377	-0.350827	-0.0309176
	EN-RAGE	-0.180195	-0.158372	-0.147835	-0.220798	0.196753	-0.149533	-0.185831	-0.525648	-0.190479	-0.205971	-0.028355	0.1079	0.0444805	0.028603	-0.112974	-0.120888	-0.131692	-0.14999	0.142667	0.291348	0.270987	-0.31798	-0.175433	-0.661126	-0.109125	0.193615	0.43799	0.0181827
	ENAH	-0.624421	-0.216456	0.0609626	-0.104823	-0.583333	-0.00188645	-0.28442	-1.09665	0.0536089	-0.136886	-0.0962567	0.286898	-0.0723708	-0.0918395	-0.430303	0.525288	-0.631494	-0.188794	-0.493558	-0.241501	0.495626	0.237348	-0.233422	-0.392441	-0.762816	-0.212923	0.164928	-0.0894515
	ENTPD2	-0.878431	-0.677785	-0.0379679	-0.130323	-0.48877	0.137976	-0.0132853	-0.277731	0.199358	-0.0726527	0.124421	0.532799	0.685294	-0.0670498	-1.13456	0.245615	-0.59711	-0.180192	-0.0449062	-0.475952	0.345716	-0.305156	-0.702852	0.21659	-0.479139	-0.702317	0.390624	0.0858778
	ENTPD6	0.189572	0.182554	0.520232	0.524089	0.55098	0.665021	-0.385056	0.623199	0.392387	-0.366698	-0.339216	0.0426025	0.608289	0.973841	0.0457154	-0.0889501	0.216964	0.448142	0.490316	0.260767	0.410106	-0.850931	0.0331551	0.287337	0.31034	0.497861	-0.823792	0.133958
	ERBB2IP	-0.651435	-0.862194	-0.595282	-0.595304	-0.944383	-0.485139	0.261232	-0.796802	-0.105982	-0.406252	-0.213195	0.269026	-0.422151	-0.349656	-0.0496247	0.519168	-0.378642	-0.795873	-0.853126	-0.0259191	-0.065134	0.417925	-1.02446	0.174192	-0.601629	0.0344317	0.722922	-0.335829
	FABP4	-0.30107	0.0605124	0.526649	0.669142	-0.178075	0.437581	-0.600669	-0.102682	0.340344	-0.0277414	-0.292246	0.5082	0.260873	0.487515	-0.69713	0.208286	-0.572707	0.745833	0.0036326	-0.439053	0.20585	-0.391355	0.410963	0.390086	-0.117628	0.419519	-0.797043	0.53067
	FABP9	-0.238859	-0.511272	0.371123	0.574982	0.0484848	0.251776	-0.789498	0.264218	0.596602	-0.563998	-0.785383	-0.0331551	0.384225	0.650111	-0.174339	-0.357952	-0.140491	0.628783	0.69867	0.307245	0.54046	-0.757987	-0.0496435	0.776119	-0.120561	0.498396	-0.580552	-0.250628
	Factor IX	-1.04358	-1.0449	0.0319073	-0.102843	-0.519786	-0.050291	-0.608081	-0.62451	0.410128	-0.49053	-0.661141	0.279412	0.381818	-0.128275	-0.791638	-0.0629424	-0.672112	-0.118864	-0.0209955	0.00584663	0.768012	-0.258284	-0.358467	0.507873	-0.658721	0.15303	0.0606745	-0.0854638
	Factor V	0.115152	-0.490909	-0.0954545	-0.322727	0.0439394	-0.0030303	-0.4	-0.0791776	0.207576	-0.576828	-0.671212	-0.165152	0.39697	0.0173969	-0.0136364	0.00454545	0.0666667	-0.0637105	0.19247	-0.00334394	0.639716	-0.180161	-0.662121	0.428788	-0.179463	0.630303	0.459374	-0.550351
	Factor VII	-0.0358289	-0.385377	-0.31836	-0.34912	0.228075	-0.511807	-0.11863	0.00314415	-0.182367	-0.355275	-0.326916	-0.222103	-0.0557932	-0.201869	0.141963	-0.161734	0.295605	-0.313972	0.0137256	0.460218	0.182064	0.141167	-0.00472371	-0.00367927	0.163962	0.773351	0.351098	-0.363213
	Factor VIII	-0.295098	-0.411894	-0.633512	-0.613218	-0.131462	-0.624296	0.171182	-0.432069	-0.327581	-0.172267	0.134403	-0.279679	-0.0991087	-0.699101	0.00549878	0.218126	0.0895446	-0.602569	-0.299081	0.157696	0.0825569	0.694901	-0.330214	-0.0999533	-0.146368	0.0131016	1.06163	-0.323543
	Factor XI	-0.490454	-0.601705	-0.079885	-0.0376757	-0.501639	-0.210434	-0.384433	-0.411604	0.132137	-0.223768	-0.432123	-0.0990167	0.070386	-0.316089	-0.153617	-0.0578115	-0.493127	-0.0983585	-0.121017	-0.172415	0.239716	-0.0635991	-0.197431	0.305186	-0.478773	0.0311057	0.0489533	-0.524223
	Factor XII	-0.761319	-0.732985	0.152674	0.0676032	-1.21159	0.0661315	0.271657	-0.943595	0.246665	-0.503127	-0.312834	0.781729	-0.193583	0.018767	-0.285384	1.04294	-0.694963	-0.624935	-1.06159	-0.644311	0.151688	0.24249	-0.952139	0.430651	-0.746945	0.156774	0.198112	-0.533274
	Factor XIII	0.094385	-0.713827	-0.284046	-0.0719112	-0.543583	-0.16369	-0.0682453	-0.115285	0.124865	-0.569279	-0.684581	0.0685383	-0.0981283	-0.0810805	0.416148	0.0892462	-0.276714	-0.280388	-0.359295	-0.097652	-0.141153	0.092399	-0.841979	0.565162	-0.151669	0.601693	-0.0877781	-0.57539
	FAM3B	-0.24697	-0.10433	0.219697	0.231229	0.119372	0.0592574	-0.609652	-0.329499	0.152815	-0.10671	-0.213095	-0.141558	0.582684	0.2943	-0.438528	0.148226	-0.263853	0.260589	0.240171	-0.408238	0.743596	-0.21145	0.219372	0.00606061	-0.291894	0.389286	-0.220892	-0.115017
	FCRL3	-0.434755	-0.721245	-0.381851	-0.52441	-0.665448	-0.184951	0.546279	-0.717423	-0.221163	0.0066677	0.0140224	0.310033	0.279812	-0.341771	-0.082135	0.449626	-0.317865	-0.788518	-0.70783	0.0470212	0.166556	0.208093	-0.987456	0.0203265	-0.0488673	0.357511	0.675563	-0.584952
	FCRL6	0.424892	0.0616947	0.180303	-0.129775	-0.0777056	0.292713	0.253424	0.161329	-0.0364449	-0.231919	-0.19632	0.107792	-0.222619	-0.104128	0.642749	0.64789	-0.00822511	-0.30706	-0.551914	0.024681	-0.0270368	0.544473	-0.368074	-0.173593	0.0242942	0.395887	-0.131378	-0.0902393
	Ferritin	-0.0246881	0.27757	-0.320856	-0.531902	-0.299109	-0.426905	0.507552	-0.820215	-0.662907	0.327354	0.448663	-0.0998217	-0.677094	-0.339152	0.462252	0.396784	-0.0526992	-0.630503	-0.726236	-0.0872434	-0.263517	0.334343	-0.15918	-0.679363	0.0929845	0.0548128	0.658925	-0.48007
	FGF-19	-0.17316	-0.285401	0.0323593	0.24257	-0.194372	0.300934	-0.0609797	-0.327289	0.113039	-0.115546	-0.0385281	-0.0869048	0.611039	-0.125993	-0.165976	0.282472	-0.345617	0.154481	0.120793	-0.153205	0.262753	-0.0314697	-0.40487	0.150638	-0.040038	-0.118182	0.563275	-0.974528
	FGF-21	0.159957	0.543716	0.955952	0.806613	0.753896	0.609229	-0.497018	0.498383	0.449541	-0.118105	-0.0681818	0.292532	0.711364	0.812629	-0.331448	0.137309	0.150703	0.628831	0.571037	-0.271557	0.665045	-0.635095	0.694156	0.00619051	-0.0884383	0.45303	-0.810651	0.85424
	FGF-23	0.10028	0.199781	0.763721	0.909433	0.594686	0.804913	-0.741666	0.332943	0.6169	-0.660886	-0.39761	0.187536	1.1227	0.887561	-0.476078	0.277887	-0.0672944	0.657712	0.493677	-0.229219	0.776677	-0.685663	0.0258257	0.347211	-0.228762	0.225091	-0.697739	0.428847
	FGF-5	-0.681494	-0.470404	0.711688	0.631587	-0.202922	0.524576	-0.701064	0.158534	0.859323	-0.137711	-0.475649	0.36158	0.59329	0.321531	-0.684719	0.140012	-0.595906	0.69001	0.473323	-0.624892	0.896755	-0.274463	0.0970779	1.17373	-0.598175	0.404329	-0.347179	0.680798
	FGR	-0.0698752	-0.263897	-0.687968	-0.664165	-0.0311943	-0.623145	0.168533	-0.648485	-0.45674	-0.1333	-0.0252228	-0.37041	-0.395098	-0.384435	0.53736	-0.191501	0.206797	-0.643539	-0.254322	0.544023	-0.0840683	0.23735	-0.278342	-0.40392	0.115608	0.431105	0.801622	-0.467735
	FKBP1B	-0.358289	-0.841862	-0.683957	-0.733146	-0.942157	-0.528316	0.583196	-0.459415	-0.299057	-0.203442	-0.0110517	0.200713	-0.398039	-0.625334	0.220042	0.615769	-0.236711	-1.01999	-1.00958	-0.0366445	-0.328837	0.740969	-1.01034	-0.00721113	-0.308175	-0.0857398	0.576113	-0.387195
	Flt3L	-0.18171	0.0974086	0.507792	0.706394	-0.439286	0.736908	-0.337818	-0.639451	0.433	-0.435938	-0.377381	0.614719	0.637554	0.65547	-0.472841	0.86504	-0.567503	0.22489	-0.618602	-0.554375	0.493349	-0.298516	-0.42316	0.176602	-0.597193	0.154437	-0.423336	-0.00320485
	FOSB	0.0354724	-0.119299	-0.880481	-0.866319	-0.187522	-0.947448	0.371383	-0.494816	-0.705827	0.347725	0.357576	-0.577184	-0.55615	-0.616426	0.642732	-0.145402	0.211319	-0.755206	-0.387578	0.316851	-0.293208	0.61911	-0.0615865	-0.487324	0.211343	0.0801248	0.480058	-0.362463
	FOXO1	-0.447148	-0.460004	-0.938681	-0.858934	-0.552763	-0.722925	0.549268	-0.853662	-0.548465	-0.00231324	0.358378	-0.195633	-0.518093	-0.774694	0.172172	0.246848	-0.0140611	-0.909184	-0.701094	0.15874	-0.45211	0.768664	-0.591622	-0.202649	-0.00109648	-0.356506	1.23411	-0.57957
	FXYD5	-0.889628	-0.844198	0.10924	0.0301613	-0.611873	0.0516141	-0.358125	-0.632531	0.45544	-0.619128	-0.515591	0.457485	0.264481	-0.103142	-0.569942	0.197427	-0.791444	-0.0602922	-0.00767955	-0.128509	0.391501	-0.255182	-0.74944	0.363787	-0.840866	0.114567	0.324664	-0.368473
	G-CSF	-0.136275	0.0471068	-0.124777	-0.18341	-0.311586	-0.312516	0.254211	-0.509479	-0.28236	0.259086	0.12344	-0.0425134	-0.274153	0.0571421	-0.016737	0.12596	0.184882	-0.252984	-0.294055	0.252579	0.322379	-0.00755898	-0.00561497	-0.0692889	0.0218345	0.422371	0.341444	-0.174165
	GALNT10	-0.62852	-0.506857	0.191355	0.103298	-0.784581	0.309867	0.0429862	-0.770553	0.30184	-0.442794	-0.217825	0.537077	0.376025	0.350737	-0.187665	1.1542	-0.54314	-0.49375	-0.700615	-0.825861	0.725681	0.112935	-0.947148	0.352304	-0.73646	0.693672	0.251825	-0.166782
	GALNT3	-0.443139	-0.199013	-0.242018	-0.364124	-0.0958811	-0.419917	-0.161598	-0.380154	-0.0500786	0.0785094	0.0569178	-0.207962	0.0151597	-0.12279	-0.120676	-0.287651	0.0139248	-0.228901	0.299869	-0.0449829	0.270108	0.00706748	0.165359	-0.136339	-0.143331	0.178455	0.198999	-0.380355
	GLB1	-0.208009	-0.698432	-0.313095	-0.350914	-0.374675	-0.220375	0.437647	-0.658494	-0.20377	-0.493776	-0.131169	0.198918	0.425866	-0.099401	0.137879	0.657709	-0.0464286	-1.00156	-0.779207	-0.0942236	0.158539	0.12329	-1.00032	-0.0830087	-0.171427	0.351407	0.676966	-0.773583
	GranzymeA	0.106132	-0.155193	-0.256611	-0.0696578	-0.371119	-0.1037	0.319322	-0.344884	-0.223506	-0.00474044	0.0128426	0.384109	-0.147155	-0.0503559	0.0593277	0.5628	-0.271311	-0.186838	-0.755766	-0.17017	-0.116507	0.141117	-0.66388	-0.0681722	-0.0583319	0.464749	0.389558	0.14039
	GranzymeB	-0.0739236	-0.0667133	-0.214054	-0.37377	-0.207407	-0.122008	0.363802	-0.283067	-0.251891	0.093066	0.106984	0.295462	-0.290463	0.0942718	0.288348	0.409092	0.0814626	-0.494474	-0.463237	-0.162277	0.115112	0.118798	-0.333926	-0.28819	0.0687192	0.953028	0.390034	0.185842
	HCLS1	-0.0438312	-0.035275	-0.606926	-0.278252	-0.173377	-0.362873	0.0122674	-1.04449	-0.438167	-0.158023	0.075974	-0.476515	-0.262662	-0.432132	0.362771	0.0259075	-0.00660173	-0.367305	-0.412605	0.540792	-0.130681	0.340579	-0.142316	-0.317316	0.159821	-0.482792	0.686367	-0.842069
	HEXIM1	-0.00584416	0.0147371	-0.0200216	-0.0151923	0.157684	0.076578	-0.450581	-0.573548	-0.0238688	-0.0714016	-0.192749	-0.103788	0.275325	0.0938008	-0.116883	-0.316102	-0.230195	0.072806	0.0751535	0.361053	0.296222	-0.295799	0.177922	-0.528247	-0.0711614	-0.444156	-0.342756	-0.169895
	HGF	0.788324	0.925641	0.133601	0.308181	1.13565	0.0133921	-0.427734	0.420349	-0.117426	-0.0112975	0.00989305	-0.824866	0.189305	0.508093	0.486815	-0.717405	0.687391	0.525269	0.838244	0.330229	-0.0489716	-0.646813	0.654278	-0.504609	0.233486	0.117558	-0.0997062	-0.264175
	HNMT	-0.729113	-0.414737	0.0886364	-0.321635	-0.633009	0.231847	0.0606873	-0.349679	0.114924	0.060017	0.195563	0.576082	0.341775	-0.274963	-0.72381	0.582356	-0.804654	-0.342485	-0.552441	-0.55119	0.292635	0.260536	-0.535931	0.240368	-0.31888	-0.744481	-0.221756	0.274884
	HPGDS	-0.705365	-0.506449	0.247432	0.199473	-0.895371	0.435429	-0.19182	-0.710183	0.39844	-0.42242	-0.255702	0.578902	0.519806	0.165351	-0.675978	0.819574	-0.76175	-0.246911	-0.607053	-0.717761	0.3539	0.10318	-0.687038	0.139459	-0.772369	-0.546155	-0.182965	-0.696094
	HSD11B1	-0.474567	-0.400146	0.517641	0.737103	-0.0457792	0.811325	-0.989731	-0.319295	0.797969	-0.580507	-0.675216	0.17803	0.939719	0.90772	-0.746429	-0.0917339	-0.417316	0.718191	0.645043	-0.112324	1.08332	-0.973166	-0.199459	0.323377	-0.518353	-0.170455	-0.485616	-0.349741
	IFNg	0.627659	0.737947	-0.249709	0.0372608	0.278419	-0.179594	0.227473	0.0359441	-0.474852	0.581318	0.351686	-0.517862	-0.0623567	0.152395	0.586802	-0.25282	0.515222	0.0750382	-0.0530891	0.191669	-0.0900283	-0.201523	0.393468	-0.332084	0.580363	0.447567	0.0492938	-0.366935
	IL-10	0.25	0.453701	-0.132035	-0.041612	0.248918	-0.203835	0.266651	0.270387	-0.217288	0.04572	0.233442	-0.374026	-0.277597	0.568235	0.562499	0.000752043	0.635226	-0.0486453	0.232075	0.132212	-0.139904	-0.212405	-0.0398268	0.151808	0.36759	0.771104	0.208242	-0.402116
	IL-10RA	-0.470455	-0.160354	-0.0383117	0.0925342	-0.403896	-0.239971	-0.320205	-0.823739	0.119474	0.0393758	-0.203463	-0.141883	-0.204221	-0.0217443	-0.356699	-0.0669294	-0.188139	0.170373	0.0370129	0.243675	0.55826	-0.0527557	0.162013	0.206402	-0.653858	-0.0116883	0.43177	0.149903
	IL-10RB	-0.652489	-0.785425	0.349351	0.220765	-0.53658	0.336323	-0.280754	-0.48012	0.472679	-0.677887	-0.351407	0.256926	0.626407	-0.0440819	-0.604615	0.709027	-0.595516	-0.0736325	0.00733483	-0.202535	0.718824	0.133126	-0.825216	0.274222	-0.818433	-0.419264	0.344224	-0.651386
	IL-12B	-0.157035	-0.0888294	0.382143	0.343602	-0.185931	0.29853	0.199253	0.215663	0.222065	0.228831	0.119481	0.331169	0.388745	0.123542	-0.0459989	0.123138	-0.145406	0.0103855	-0.213546	-0.078008	0.131635	-0.250357	-0.0742424	0.446811	0.100133	-0.154545	-0.441274	0.279511
	IL-12p70	0.379359	0.266839	0.25642	0.424781	0.169497	0.359966	0.0181722	0.431706	0.129983	0.242642	0.0241978	-0.0166426	0.0775495	0.242417	0.139134	-0.301239	0.112676	0.537372	0.403334	0.413	0.0594391	-0.550419	0.083469	-0.105722	0.151288	-0.156307	-0.196721	0.121244
	IL-15	0.29546	0.612423	0.270032	0.438656	0.789932	0.164832	-0.551107	0.438427	0.207783	0.26662	0.0306456	-0.676994	0.360635	0.595433	-0.0112896	-0.902626	0.485504	0.787206	1.08591	0.463257	0.312739	-0.68206	0.843228	-0.0150254	0.227438	-0.348221	-0.541201	-0.0792316
	IL-17A	0.515334	0.548099	0.185977	0.460514	0.0455926	0.50011	-0.12731	-0.202217	-0.0486201	0.20032	0.00579106	-0.163384	0.172357	0.144408	0.229735	0.118706	-0.145739	0.438498	-0.129926	-0.187692	-0.0547894	-0.190258	0.085655	-0.460676	0.0419738	-0.192319	-0.113771	-0.477758
	IL-17C	0.614517	0.835422	0.366686	0.353871	0.919911	0.205754	-0.379847	0.726556	-0.0322472	0.429	0.149625	-0.441014	0.157303	0.293997	0.170194	-0.474569	0.342813	0.818169	0.747278	0.195803	0.233617	-0.303776	0.939715	-0.0430938	0.542092	0.312287	-0.559682	0.553911
	IL-18	-0.188681	-0.080099	0.772193	0.528637	-0.156417	0.783772	-0.510308	-0.385966	0.495137	-0.378515	-0.436453	0.501693	0.662567	0.4219	-0.495217	0.731753	-0.652525	0.35302	0.0097114	-0.504127	0.960783	-0.26343	-0.336007	-0.218436	-0.821615	0.376381	-0.163165	0.105485
	IL-18R1	-0.333009	-0.213421	0.989827	0.797222	0.322619	0.971598	-0.835145	0.383541	0.920481	-0.916305	-0.579978	0.569264	0.890909	0.890203	-0.835795	0.110101	-0.383086	0.64434	0.817446	-0.269445	0.860414	-0.811942	-0.205195	0.543554	-0.372544	-0.172186	-0.918068	0.391344
	IL-2	0.949671	0.748239	-0.255621	-0.095151	0.852391	-0.300424	0.0859492	0.649216	-0.462402	0.147179	0.172892	-0.489221	-0.119906	0.193638	0.77535	-0.336458	0.714761	0.0107466	0.0274472	0.390863	-0.393737	-0.199863	0.339192	-0.614831	0.505242	0.571383	-0.249	0.280758
	IL-28A	0.487042	0.644058	0.345582	0.196872	0.992075	-0.00161859	-0.029403	0.698993	-0.11083	0.114114	0.237146	-0.433782	-0.0424769	0.0769298	0.428008	-0.537605	0.631817	0.274503	0.662318	0.495566	-0.0953361	-0.342681	0.739734	-0.240627	0.57849	-0.0696204	-0.119727	0.0569457
	IL-3	0.313009	0.329581	-0.79873	-0.613116	0.227765	-0.712777	0.217977	-0.059493	-0.66613	0.713386	0.482676	-0.835294	-0.436343	-0.397228	0.399712	-0.621196	0.521395	-0.0179546	0.372963	0.559321	-0.16135	0.234918	0.34828	-0.504135	0.447145	0.156432	0.726414	-0.219489
	IL-5	-0.227472	0.0425857	0.518983	0.365601	-0.309253	0.443874	-0.0651586	-0.251169	0.319026	0.0932309	-0.145948	0.396801	0.136724	0.207639	-0.107635	0.333043	-0.411168	0.119555	-0.380067	-0.332032	0.442652	-0.320718	-0.230632	0.0759375	-0.519083	0.0885504	-0.13856	0.17046
	IL-6	0.548785	0.842192	-0.011747	0.0828589	0.6533	0.0347236	-0.0115467	0.151199	-0.272125	0.352035	0.26719	-0.526489	0.0187203	0.153194	0.508898	-0.586308	0.453373	0.223375	0.355013	0.410197	-0.0820614	-0.491075	0.514315	-0.422913	0.400215	0.132065	-0.0278725	0.0681698
	IL-7	-0.34929	-0.0630434	0.0773386	0.0532481	-0.0520512	0.310366	-0.417377	-0.467719	0.146528	-0.248571	-0.142611	0.0515671	0.838216	0.335811	-0.763861	0.0488569	-0.315934	-0.0403687	0.0747949	-0.341451	0.560611	-0.72741	-0.483321	-0.612435	-0.819927	-0.501128	0.192386	-0.403641
	IL-8	0.0308378	0.17838	-0.106952	-0.212683	-0.192335	-0.0871364	-0.0357883	-0.135487	-0.292608	0.290781	0.0968806	0.0414439	-0.000802139	0.0271245	0.0461436	-0.0545996	-0.260232	-0.281233	-0.537894	-0.215841	-0.174206	-0.263021	0.123529	-0.392307	0.0334637	-0.187077	-0.893098	0.330781
	IL12RB1	-0.80906	-0.726539	0.400129	0.372631	-0.742133	0.469058	-0.341214	-0.945049	0.567006	-0.689197	-0.568653	0.534441	0.556794	0.244793	-0.620268	0.64414	-0.872598	0.0692753	-0.166179	-0.197064	0.779843	-0.253611	-0.998373	0.631801	-0.810499	0.213553	0.342462	-0.669045
	INPPL1	-0.152674	-0.381444	-0.238681	-0.133534	-0.17656	-0.19909	-0.312837	-0.455482	0.068165	-0.612729	-0.495187	-0.200624	-0.268093	0.129913	0.216162	0.0418605	-0.08529	-0.042858	0.0279571	0.615091	0.179295	-0.0468809	-0.515865	-0.154084	-0.441915	0.255437	0.33736	-0.587759
	IRAK1	-0.75855	-0.91161	-0.455844	-0.568088	-0.857576	-0.433813	0.17241	-0.986904	-0.0795678	-0.468022	-0.218074	0.321645	-0.339935	-0.584213	-0.239719	0.51654	-0.53171	-0.752542	-0.860001	0.299602	0.0714242	0.478608	-0.957143	-0.0768398	-0.686536	-0.509307	0.776676	-0.469618
	IRF9	-0.43539	-0.760111	-0.817316	-0.74084	-0.850974	-0.649362	0.435373	-1.03175	-0.488829	0.0347531	-0.0130952	-0.0707792	-0.221212	-0.513152	0.0840909	0.0385717	-0.258117	-0.783394	-0.654088	0.455748	-0.204549	0.17437	-0.861797	-0.192316	-0.0328887	-0.0187229	0.812413	-1.07653
	ITGA11	0.00811688	0.100366	-0.257468	-0.325567	-0.226732	-0.297035	0.417727	-0.0580877	-0.254139	0.583731	0.178463	0.0725108	-0.603247	0.0577685	0.158117	-0.35318	0.122944	-0.0601061	-0.134714	0.231651	-0.311484	-0.255419	-0.00811688	-0.181926	0.0670125	0.281385	0.214049	0.208666
	ITGA6	-0.685065	-0.742822	-0.08171	-0.128118	-0.544156	-0.139069	-0.374409	-1.04449	0.227135	-0.667999	-0.588312	0.133225	-0.0404762	-0.0767043	-0.5	0.36847	-0.446104	-0.156795	-0.305881	0.39329	0.660522	0.235632	-0.652922	0.311364	-0.734076	-0.1	0.713999	-0.594786
	ITGB6	-0.0294372	0.186124	-0.037987	-0.131367	0.286688	-0.238671	-0.0569825	-0.454091	-0.225932	0.0928098	0.103355	-0.00919913	-0.0926407	-0.0402712	-0.0152597	0.0298906	-0.0114719	0.0234155	0.116784	0.130782	0.299068	-0.0605584	0.155303	-0.417641	-0.017972	0.58474	0.597819	0.00478274
	ITM2A	-0.66461	-0.915282	0.292857	0.457698	-0.464935	0.317833	-0.572703	-0.278479	0.782338	-0.541429	-0.786255	0.313528	0.352489	0.380502	-0.507359	-0.0231307	-0.470022	0.406667	0.288754	0.152003	0.986644	-0.458591	-0.493615	0.880303	-0.598881	0.39329	-0.194659	0.0934947
	KIM1	-0.600891	-0.279551	0.849643	0.583357	0.0734403	0.837447	-1.03016	-0.373764	0.762472	-0.616379	-0.547326	0.398574	1.13717	0.418902	-1.09076	0.297881	-0.686561	0.473203	0.53376	-0.54132	1.25295	-0.510909	0.0179144	-0.0623319	-0.912541	-0.421925	-0.333647	-0.0918135
	KLRD1	-0.21342	-0.362548	-0.261905	-0.700024	-0.118182	-0.388285	0.981087	0.160484	-0.470274	0.416154	0.706818	0.343615	-0.138203	-1.1053	0.0354978	0.446267	-0.0271645	-0.851847	-0.604016	0.0162646	-0.41643	1.03744	-0.196104	0.0349567	0.612363	-0.220346	0.699552	0.350728
	KRT19	-0.387771	-0.15119	0.296537	0.0788202	-0.183009	0.211309	-0.343472	-0.784028	0.190251	-0.341124	-0.274026	0.271861	0.233983	0.200559	-0.32132	0.443108	-0.562338	0.0119559	-0.0717877	-0.190284	0.697051	-0.271804	-0.410606	-0.369805	-0.788435	0.298593	0.244185	-0.146922
	LAG3	0.502706	0.605395	-0.0906926	-0.267821	0.39881	-0.180632	0.357186	0.391015	-0.447461	0.718288	0.613203	-0.19513	0.333117	0.0356152	0.379545	-0.021371	0.344481	-0.293396	-0.0232736	-0.57449	-0.0606478	-0.0779855	0.362554	-0.534199	0.375743	0.46342	-0.185916	0.239831
	LAMP3	-0.0155844	-0.260021	-0.213853	-0.187846	-0.327381	-0.10927	-0.0830449	-0.295637	-0.0906816	-0.149166	-0.158766	0.118398	0.0135281	-0.0399966	-0.0804113	0.0611542	-0.321537	-0.176517	-0.166032	-0.356958	-0.117015	0.0502172	-0.349567	-0.0299784	0.0940104	-0.050974	-0.175391	-0.578217
	LAP TGF-beta-1	-0.273268	-0.53283	-0.58474	-0.378504	-0.525216	-0.291478	0.209034	-0.783216	-0.193988	-0.533512	-0.159632	-0.0886364	0.252706	0.0405333	0.0312131	0.695372	-0.03287	-0.759208	-0.639273	-0.171078	0.292297	0.314201	-1.1039	0.0813875	-0.39954	0.590152	0.867884	-0.745203
	LAT2	-0.351961	-0.498776	-0.741711	-0.891766	-0.406328	-0.778099	0.369724	-0.655522	-0.524865	-0.124728	0.0938503	-0.0838681	-0.615686	-0.605956	0.380293	0.349128	-0.106268	-0.88821	-0.713311	0.200134	-0.120146	0.659367	-0.583333	-0.202034	-0.0185833	0.471301	0.800307	-0.240972
	LBP	0.521301	0.356158	0.0430481	0.0490333	0.520143	-0.0698509	-0.0876446	0.280166	-0.0218744	-0.36	-0.236542	-0.481462	-0.270499	-0.00308351	0.68517	-0.433629	0.50006	0.0682231	0.392894	0.61576	-0.0755983	-0.164271	0.106239	0.0227305	0.157286	0.333155	0.158446	-0.205213
	LHB	0.00392157	-0.174099	-0.107398	0.134444	-0.134581	-0.0914442	-0.390595	0.061342	0.193471	-0.16591	-0.271569	-0.310339	0.201426	0.156948	-0.025781	-0.266292	0.00969964	0.184002	0.494735	-0.401351	0.130088	-0.151296	0.00347594	0.427146	-0.197454	0.0579323	-0.0741333	-0.490174
	LIF-R	-0.0229437	0.0104475	0.94632	1.00127	0.322078	0.868877	-0.905305	0.619433	0.894679	-0.419422	-0.653247	0.124892	0.854545	1.14592	-0.462832	-0.249298	-0.10485	0.991122	1.06774	-0.22668	0.857238	-1.03985	0.20303	0.601917	-0.301713	0.384632	-1.14144	0.0889664
	LILRB4	-0.377273	-0.185637	0.535823	0.607832	-0.17619	0.577155	-0.559737	-0.254724	0.531692	-0.463762	-0.443506	0.274351	0.456169	0.396951	-0.509307	0.222713	-0.549134	0.678883	0.513283	-0.198993	0.612924	-0.457433	-0.336688	0.6	-0.311422	0.476623	0.0936526	-0.430153
	LRP1	0.07959	-0.277597	-0.479857	-0.371196	-0.12344	-0.243428	0.475791	-0.304221	-0.222637	-0.0673269	0.19893	-0.282888	0.281551	-0.304151	0.334511	0.00297692	0.168266	-0.596062	-0.0337416	0.0308114	-0.257591	0.300301	-0.68467	-0.194301	0.0646862	-0.201248	0.878726	-1.04929
	LTA4H	-0.198396	-0.16361	-0.439394	-0.409727	-0.395633	-0.294428	0.290601	-0.581109	-0.363784	0.144005	0.346078	-0.0758467	0.0769162	-0.0788651	0.0605124	0.2284	-0.137574	-0.563909	-0.201774	-0.349094	-0.150267	0.0787561	-0.465954	-0.548973	-0.116647	-0.169519	0.419724	-0.663375
	LY75	-0.129221	0.0264683	-0.167424	-0.198863	-0.139286	-0.232269	0.286831	-0.25115	-0.312373	0.480355	0.506277	0.0112554	0.214177	0.00178432	-0.0281385	0.10136	0.00162338	-0.343697	-0.191442	-0.217548	0.00349673	-0.170214	0.0362554	-0.587338	-0.00318858	-0.263961	0.00709338	-0.154606
	MAEA	0.184492	-0.249689	-0.414171	-0.0745067	-0.0501783	-0.162566	-0.138966	-0.33138	-0.0743462	-0.225463	-0.246881	-0.470677	0.372371	-0.0241831	0.0655428	-0.324726	0.0469195	0.00336125	0.156491	0.655522	0.0475824	-0.166703	-0.525668	-0.327848	-0.211613	-0.381907	0.379516	-0.990471
	MAP4K5	-0.340374	-0.922109	-0.619697	-0.632965	-0.761408	-0.579825	0.220282	-0.300368	-0.107552	-0.353625	-0.31016	0.0703209	-0.458289	-0.571781	0.151756	0.0630989	-0.193926	-0.707884	-0.539908	0.242224	-0.280294	0.474168	-0.836542	0.183598	-0.353797	-0.154278	0.390717	-0.35351
	MASP1	0.12803	-0.0651068	-0.241017	-0.449054	0.456277	-0.38783	0.114209	0.313023	-0.237469	0.119293	0.322619	0.0496753	0.292965	-0.452781	-0.305303	-0.0932323	0.224892	-0.343174	0.0334405	0.0964012	0.131948	0.41116	0.176082	-0.377706	0.151844	-0.4329	0.199636	0.565751
	MAX	-0.526114	-0.836056	-0.35	-0.336598	-0.629501	-0.169175	-0.180066	-0.958767	0.0573015	-0.542533	-0.549465	-0.0270945	-0.196346	-0.273914	0.0967155	0.206489	-0.488983	-0.339268	-0.406592	0.386447	0.200925	0.213712	-0.788324	0.20388	-0.441328	0.0198752	0.731635	-0.804619
	MGMT	-0.586472	-0.6725	-0.345346	-0.219206	-1.08972	-0.045154	0.17631	-1.27762	0.0800227	-0.585878	-0.192965	0.329654	0.0851732	-0.292515	-0.250541	0.63237	-0.690693	-0.713426	-0.823226	-0.190478	0.179117	0.347031	-1.25628	0.291667	-0.673948	-0.624459	0.37438	-0.657826
	MILR1	-0.0655844	0.0627996	0.0512987	0.122528	-0.12619	0.0290356	0.139427	-0.0972135	0.0121699	0.271488	0.293831	0.209091	0.398918	0.0126276	-0.17619	0.327529	-0.182143	-0.0457545	-0.20796	-0.381428	0.470255	-0.0805317	-0.216234	0.177273	-0.186652	0.155519	0.0262579	0.564964
	MMP-1	-0.201623	-0.112877	-0.423268	-0.213226	-0.400974	0.00690548	0.193403	-0.333951	-0.156747	-0.00821943	0.352056	0.0188312	0.304762	-0.365683	-0.164449	0.416487	-0.31754	-0.454958	-0.420732	-0.915087	-0.102395	0.332479	-0.660498	0.0281907	-0.131621	-0.45671	0.480138	-0.306771
	MMP-10	-0.612554	-0.435243	0.481602	0.395499	0.200866	0.523471	-0.572768	0.221513	0.659306	-0.298503	-0.217532	0.263095	1.14015	0.349966	-1.00331	-0.133107	-0.331709	0.429146	0.680842	0.0288084	0.889565	-0.565113	-0.0604978	0.555805	-0.313198	-0.5	-0.336414	0.343884
	MMP8	0.66221	0.605887	0.00695187	0.486842	0.666399	0.0771556	-0.764292	0.301064	0.157054	-0.101192	-0.412121	-0.732442	-0.155971	0.284502	0.470038	-1.1229	0.47464	0.870463	0.825139	0.888956	0.00854181	-0.515371	0.862745	0.0347983	0.357385	-0.0417112	-0.677149	-0.0418885
	MPO	-0.034492	-0.160666	0.0574866	0.00927151	0.318895	0.0244163	-0.3804	-0.183544	0.119031	-0.255123	-0.106417	-0.245989	0.56836	0.17993	-0.260125	-0.381337	0.0590408	-0.0638319	0.509376	0.13918	0.397988	-0.300301	0.0221925	-0.307271	-0.121196	-0.657576	-0.311571	-0.217996
	NBN	0.0665775	0.0920329	-0.530036	-0.204576	-0.169608	-0.327527	0.00900395	-0.972921	-0.399291	-0.073926	-0.0107843	-0.578877	-0.424421	-0.373096	0.522162	-0.184152	0.0955917	-0.193345	-0.289922	0.74591	-0.103993	0.222356	-0.0208556	-0.288541	0.225502	-0.185116	0.668083	-0.930862
	NCF2	-0.049287	-0.231601	-0.693316	-0.558927	-0.182888	-0.551836	0.199117	-0.885611	-0.478065	-0.335227	-0.0106952	-0.428075	-0.439037	-0.312521	0.508971	0.190587	0.179183	-0.640876	-0.468645	0.657074	-0.0508927	0.415941	-0.480125	-0.397364	0.030126	0.153387	0.868392	-0.669566
	NCR1	-0.0705628	0.0295881	0.0675325	0.0783979	-0.212013	0.117264	-0.0797953	-0.249817	-0.0573401	0.183145	0.188636	-0.012987	0.504221	-0.0598164	-0.230411	0.143508	-0.264719	-0.0303563	0.0148382	-0.447104	0.379554	-0.234431	-0.2329	-0.110498	-0.206236	-0.209848	0.0548229	-0.214899
	NFATC3	-0.936688	-0.518986	-0.152814	-0.435827	-0.546753	-0.162304	-0.0733287	-0.55691	0.13166	0.274505	0.258117	0.306061	0.0824675	-0.667044	-0.94816	-0.0408847	-0.682035	-0.13597	0.0648274	-0.444049	0.224922	0.383488	-0.163528	0.00465368	-0.624522	-1.02987	0.645809	0.0931863
	NPPC	-0.407219	-0.0918188	0.252228	0.288381	-0.23877	0.0611278	-0.460673	-0.834959	0.114563	-0.130646	-0.27656	-0.180481	0.16123	-0.00293919	-0.119727	0.28037	-0.350913	0.127324	-0.124432	-0.166928	0.564624	0.0154004	0.265954	0.0792427	-0.398726	0.289127	0.205816	-0.565403
	NT-3	-0.0166667	-0.537412	-0.321537	-0.0532131	0.0784632	-0.299764	-0.51187	-0.0445689	0.146023	-0.43008	-0.733333	-0.523052	-0.0636364	0.228804	0.219725	-0.420889	0.259924	0.256099	0.325195	0.967959	0.410391	-0.111625	-0.0359307	0.487692	-0.017564	0.769589	0.0639831	-0.20899
	NTF4	-0.570563	-0.753774	0.0560606	0.0807051	-0.442749	0.276757	-0.430628	-0.533252	0.443887	-0.864599	-0.551515	0.112229	0.761255	0.0948496	-0.554545	0.596147	-0.536905	-0.123353	-0.0939151	-0.308441	0.776886	0.0949685	-0.981277	0.711905	-0.508897	-0.00714286	0.315227	-0.931598
	NUB1	-0.228015	-0.602401	-0.465436	-0.342121	-0.835521	-0.3403	0.184032	-0.735609	-0.170768	-0.255975	-0.234437	-0.0285905	-0.511299	-0.385402	0.429692	0.305871	-0.321511	-0.541528	-0.714496	0.202731	-0.282314	0.423447	-0.710937	-0.0311376	-0.263154	-0.168373	0.347252	-0.770392
	NUCB2	0.130749	0.197859	-0.0108734	-0.0454481	0.623173	-0.145736	-0.351903	0.397391	-0.0217674	-0.0157626	-0.114082	-0.421925	-0.112745	0.171924	0.339648	-0.886191	0.369082	0.237784	0.815869	0.441113	-0.135247	-0.522667	0.529857	-0.213111	0.37266	0.269251	-0.213072	-0.236378
	OPG	-0.266234	0.122171	0.84816	0.569291	0.322078	0.519019	-0.360175	0.0784629	0.566951	-0.357296	-0.145779	0.34329	0.460173	0.657131	-0.26743	0.422779	-0.110472	0.387277	0.456978	-0.256414	0.820319	-0.362863	0.00941558	0.302072	-0.456282	0.389827	-0.15685	0.403858
	OSM	0.537987	0.43521	0.0261905	0.401349	0.580195	-0.0174668	-0.281989	0.12802	0.00762046	-0.282406	-0.327056	-0.698485	-0.0745671	0.455932	0.580015	-0.69192	0.658591	0.444022	0.584604	1.14549	0.0814141	-0.700943	0.320996	0.0716386	0.238208	0.255952	0.0590397	-0.389074
	PADI2	-0.174159	-0.103399	-0.453997	-0.169263	-0.352844	-0.18973	-0.235778	-0.878314	-0.197829	-0.100531	-0.101735	-0.415608	0.301159	0.0367972	0.113517	0.133383	-0.114236	-0.233154	-0.17586	-0.219662	0.248805	0.00426985	-0.272451	-0.132327	-0.183369	0.334946	0.435521	-1.01035
	PD-L1	-0.359307	-0.558924	0.168615	0.169843	-0.337229	0.15743	-0.234251	-0.501016	0.334893	-0.478072	-0.512229	0.143831	0.216883	0.55756	-0.0278333	0.351615	-0.22044	0.0327807	0.142801	0.0168494	0.780596	-0.239495	-0.680087	0.460622	-0.402608	0.985498	0.266133	-0.374086
	PDCD1	-0.233601	-0.546859	0.303743	0.104368	-0.528877	0.180119	0.0798583	-0.0449395	0.391986	-0.438069	-0.324242	0.650089	0.213993	-0.0670622	-0.182982	0.401502	-0.473169	-0.313657	-0.259573	-0.523179	0.154048	0.171693	-0.788948	0.382273	-0.512959	0.324421	-0.297926	0.235964
	PDGFC	-0.172014	-0.0604054	0.180214	0.0967422	0.209447	0.301197	-0.0597631	0.00721113	0.146324	-0.0691828	0.00320856	0.138859	0.191533	-0.169966	-0.141882	-0.2358	-0.111486	0.190065	0.417752	0.148385	0.111574	-0.289906	-0.0629234	-0.136584	0.0883771	-0.187522	0.60317	-0.399633
	Pentraxin-3	0.512478	0.449542	0.366132	0.365469	0.840285	0.219132	-0.495404	0.77652	0.228042	-0.141872	-0.284492	-0.502585	0.244385	0.801325	0.222289	-0.648297	0.617312	0.662737	1.08155	0.489544	0.249897	-0.63033	0.542602	0.113921	0.34945	0.421301	-0.622755	-0.124832
	PGF	-0.295009	0.0438959	0.537611	0.480688	0.0805704	0.551248	-0.863429	-0.35886	0.417566	-0.122316	-0.314171	-0.0356506	0.701159	0.341732	-0.508623	0.116117	-0.532437	0.564094	0.371517	-0.371516	0.875529	-0.395006	0.239483	-0.149535	-0.588505	-0.168984	-0.38555	-0.0400906
	PIK3AP1	0.34026	0.285368	-0.404004	-0.0784629	0.364935	-0.155155	-0.0765457	-0.565066	-0.472646	-0.0650835	0.102165	-0.600866	-0.139719	-0.0815578	0.485823	-0.266662	0.331926	-0.0588945	-0.0471255	0.960225	-0.0881674	-0.175919	0.206818	-0.764935	0.404781	-0.410498	0.294767	-0.53889
	PLIN1	-0.0312834	0.31075	0.828699	0.982661	0.628342	0.585203	-0.800254	0.495645	0.476968	-0.00914556	-0.301693	0.104278	0.388324	0.721968	-0.309412	-0.341861	-0.1334	1.13009	0.813271	-0.125373	0.275942	-0.929553	0.983601	0.308716	0.257033	0.386809	-0.793918	0.232624
	PLXDC1	-0.0771836	-0.371008	-0.195722	0.107365	-0.200357	-0.181564	-0.377457	0.103111	0.187932	-0.255921	-0.467825	-0.123797	-0.2459	0.332288	0.0774232	-0.505579	0.0743193	0.269683	0.341233	0.34128	-0.047041	-0.346773	-0.0604278	0.502522	0.122158	0.255169	-0.409296	-0.274596
	PON2	-0.026025	-0.222102	0.609358	0.650358	0.639483	0.657261	-0.718831	0.566821	0.696568	-0.690448	-0.468895	0.0358289	0.869697	0.631618	-0.434343	-0.21373	0.129788	0.606219	0.983069	0.380454	0.742141	-0.751637	-0.00534759	0.00793371	-0.270095	-0.438592	-0.333013	-0.0569916
	PPP1R9B	-0.0170996	-0.310488	-0.723485	-0.476481	-0.216667	-0.543294	0.189049	-0.520513	-0.425201	-0.230198	-0.0287879	-0.419805	-0.0989177	-0.222339	0.346104	0.158275	0.318398	-0.582993	-0.415147	0.469981	-0.148173	0.272747	-0.441234	-0.439394	-0.00510781	0.112662	0.771561	-1.03575
	PRDX1	0.0692641	-0.0349826	-0.663961	-0.825689	-0.141126	-0.719392	0.594508	-0.313088	-0.69047	0.628147	0.591667	0.0275974	-0.37619	-0.817559	0.0603896	-0.211286	0.0429654	-0.733259	-0.612008	0.389488	-0.568207	0.576577	0.0852814	-0.894048	0.251327	-0.871753	0.174925	0.256138
	PRDX3	-0.222294	0.147161	-0.14881	-0.383216	0.266991	-0.20364	0.0140224	-0.112454	-0.224373	0.343489	0.330303	0.139827	0.0703463	-0.222778	-0.133983	-0.316786	-0.0429654	-0.293423	-0.11812	-0.0455763	-0.12415	-0.173729	0.35487	-0.464502	0.13652	-0.399784	0.016926	0.353012
	PRDX5	-0.658658	-0.893932	-0.605736	-0.938809	-0.816126	-0.793322	0.76544	-0.368462	-0.350881	0.332343	0.28539	0.202706	-0.760823	-0.972324	0.107792	0.210592	-0.197835	-0.82408	-0.62935	0.401966	-0.27344	0.820619	-0.548701	0.0233766	-0.0503648	-0.187554	0.961115	-0.300942
	PRKAB1	-0.415152	-0.882561	-0.584938	-0.710696	-0.635561	-0.583437	0.244418	-0.211399	-0.185792	-0.180937	-0.142781	0.0935829	-0.216488	-0.503878	0.0602182	0.347787	-0.157429	-0.777154	-0.55225	0.0060339	-0.079062	0.684228	-0.619519	0.0499432	-0.262505	0.287522	0.327165	-0.161396
	PRKRA	-0.263191	-0.756907	-0.798307	-0.777805	-0.348396	-0.643802	0.582688	-0.0249515	-0.256459	-0.0646817	0.219964	-0.154545	-0.301693	-0.900566	0.323005	-0.22781	0.178433	-0.878806	-0.2718	0.561656	-0.357292	0.606015	-0.59385	0.117747	0.18544	-0.632264	0.673343	-0.18119
	Protein C	-0.977807	-1.12635	-0.0220143	-0.26379	-0.390731	-0.127701	-0.464794	-0.382728	0.357041	-0.530832	-0.555793	0.321034	0.234848	-0.260316	-0.675109	-0.0455649	-0.536103	-0.255358	0.0885246	-0.00108359	0.584517	-0.00296589	-0.326916	0.432283	-0.44481	0.104635	0.0943997	-0.017404
	Protein S	-1.05713	-0.917988	0.19492	-0.0204831	-0.522816	0.164707	-0.412028	-0.58935	0.420028	-0.368787	-0.404456	0.558645	0.508289	-0.319703	-0.8295	0.163044	-0.889598	-0.134348	-0.0975694	-0.241688	0.728277	-0.190744	-0.464706	0.377002	-0.659876	0.103832	0.182472	0.214008
	Prothrombin	-0.693304	-0.808056	0.157991	0.198652	-0.710188	0.0502522	-0.197867	-0.0592449	0.460222	-0.325819	-0.514242	0.431587	0.00846883	-0.264668	-0.542241	0.0124338	-0.574022	0.166145	-0.0146001	-0.121159	0.119254	-0.139845	-0.425112	0.87869	-0.505344	0.0840859	0.248551	-0.234292
	PSIP1	-0.591775	-0.680981	-0.791775	-1.10155	-0.764069	-0.93075	0.64868	-1.03211	-0.615891	0.15567	0.31039	0.251407	-0.680411	-1.03851	-0.0717532	0.273432	-0.406169	-1.03274	-0.770688	0.173775	-0.317237	0.859693	-0.596537	-0.415368	-0.113406	-0.0767316	1.0302	-0.281425
	PSMA1	-0.0200168	0.000125064	-0.938273	-0.627018	0.0639004	-0.584917	0.370765	-0.0901567	-0.50813	0.349341	0.622012	-0.467638	-0.00962906	-0.599602	-0.0618197	-0.422588	0.291073	-0.303909	0.170518	0.193289	-0.438106	0.350123	-0.23314	-0.19528	0.39002	-0.564921	0.978795	-0.280668
	PTH1R	-0.580952	-0.478236	0.510931	0.698855	-0.115043	0.558307	-1.11848	-0.0969211	0.834008	-0.645862	-0.855519	0.226515	0.271429	0.469104	-0.757684	-0.358933	-0.53961	0.968423	0.69871	0.319945	0.629676	-0.687877	0.0363636	0.457468	-0.537373	-0.350758	-0.509896	-0.18773
	PTK7	-0.705615	-0.244337	0.613636	0.492113	-0.484492	0.621808	-0.545013	-0.715192	0.512208	-0.335343	-0.176381	0.499643	0.717201	0.0625604	-0.846732	0.65232	-0.931046	0.215095	-0.102466	-0.741227	0.794046	-0.124555	-0.34697	0.114376	-0.860331	-0.499643	-0.0918626	-0.0495193
	PTN	-0.0271836	0.122296	0.493583	0.524089	0.613369	0.492247	-0.797739	-0.0314269	0.432765	-0.439943	-0.294118	-0.0395722	1.08654	0.656295	-0.61263	-0.146475	-0.142819	0.433779	0.617778	-0.342966	0.752676	-0.701521	0.0617647	-0.0729548	-0.337888	-0.183244	-0.506172	0.0923859
	PTPRJ	-0.367112	-0.449916	-0.570321	-0.6274	-0.292246	-0.47365	0.195746	-0.42546	-0.272192	-0.0834749	0.0368093	0.147683	-0.221301	-0.190951	0.0311326	0.038025	-0.00911094	-0.699243	-0.497278	0.160559	-0.0132618	0.0364767	-0.435472	-0.256271	-0.14584	0.100624	0.404269	0.176018
	PVALB	-0.182264	-0.682093	-1.01061	-0.992695	-0.313636	-0.917132	0.562967	-0.0730618	-0.426771	0.227992	0.151248	-0.454991	-0.673084	-0.793925	0.406248	-0.539235	0.347113	-0.729905	-0.257454	1.06253	-0.401176	0.560221	-0.37041	-0.108409	0.192808	-0.555971	0.640299	-0.29432
	PXN	0.170232	0.174206	-0.364884	-0.173724	0.230927	-0.263175	-0.149374	-0.621005	-0.256512	-0.336303	-0.117558	-0.562389	-0.430749	0.080271	0.618329	-0.194476	0.300154	-0.103557	0.0815079	0.756131	0.00340261	-0.0717355	-0.0540998	-0.456579	0.059896	0.0823529	0.549999	-0.642086
	RARRES1	-0.247504	-0.334297	-0.0311943	0.260205	-0.0996435	0.301144	-0.440177	-0.240859	0.429554	-0.602983	-0.456684	-0.193583	0.588146	0.229052	0.0195198	0.0664246	-0.0947621	0.0624571	0.208212	0.00325113	0.584977	-0.195747	-0.479768	0.527219	-0.318996	0.254189	0.239495	-0.589921
	RASA1	-0.968887	-0.72377	0.155743	-0.197495	-0.896676	0.110593	0.0475015	-0.745349	0.243841	-0.374728	-0.112432	0.554155	0.0293919	-0.12825	-0.451965	1.20215	-0.739657	-0.45055	-0.56564	-0.736676	0.610058	0.507447	-0.885017	0.338334	-0.886984	0.334962	0.733239	-0.131039
	RASSF2	-0.192692	-0.132464	-0.580481	-0.446545	-0.193672	-0.462573	0.181109	-0.814088	-0.381016	-0.113171	0.188414	-0.406328	-0.451693	-0.470266	0.451228	0.0607128	0.0392936	-0.485179	-0.272448	0.348692	-0.13582	0.381898	-0.274777	-0.264379	0.0259803	-0.206684	0.946811	-0.621314
	RCOR1	-0.54902	-0.549241	-0.948752	-1.10944	-0.68672	-0.908676	0.550445	-0.804509	-0.686962	0.243324	0.445989	0.00142602	-0.498752	-1.02371	-0.00295669	0.185732	-0.338096	-1.01337	-0.715734	-0.0548397	-0.317873	0.743668	-0.622638	-0.294856	-0.0522875	-0.134938	0.98838	-0.136636
	Resistin	0.063369	0.232243	0.229947	0.237568	0.511052	0.1334	-0.211426	0.198635	0.041461	0.066511	-0.0464349	-0.426471	-0.0163993	0.223433	0.173135	-0.410243	0.329293	0.49269	0.64134	0.899793	0.34637	-0.352043	0.547415	0.065195	0.463865	0.228966	-0.0392791	-0.162994
	RRM2B	-0.0287879	0.14817	0.190642	0.140411	0.101515	0.193551	-0.24126	0.00903065	0.112235	0.021169	-0.10098	0.0753119	-0.0446524	0.246677	0.0961001	-0.167953	-0.211479	0.330679	0.21607	0.0288314	0.0267393	-0.350971	0.038057	0.0961001	0.0699476	0.156506	-0.150835	-0.00145334
	S100A8	0.0736731	-0.276863	0.3995	0.378236	0.351113	0.226275	-0.704107	0.504299	0.508769	-0.3561	-0.587103	-0.00265074	0.310796	0.27801	-0.243246	-0.66386	-0.0407942	0.706995	1.02955	0.493549	0.302998	-0.495185	0.214495	0.148818	-0.177228	-0.0360962	-0.438273	0.0240181
	sCD163	-0.171569	-0.112155	0.0573975	0.132919	-0.679501	0.0824538	0.371784	-0.33427	0.0222223	0.135532	0.281462	0.308378	0.180303	-0.133273	-0.250144	0.851356	-0.255923	-0.265373	-0.533176	-0.68343	0.117602	0.44796	-0.454991	-0.0256472	-0.515614	-0.183155	0.314155	-0.0933224
	sCD25	0.0245989	-0.35308	-0.0595365	-0.100836	-0.319519	0.0150779	-0.0867616	-0.137414	0.24217	-0.221975	-0.227094	-0.102852	0.212032	-0.322368	0.239708	0.153366	-0.2548	-0.214207	0.0126635	-0.192802	0.414009	0.362574	-0.616488	0.156974	-0.603856	-0.0634581	0.177258	-0.0610626
	SCF	0.0989177	-0.0104478	0.502706	0.714485	0.150866	0.449671	-0.60351	0.188724	0.459388	-0.265702	-0.781602	-0.0703463	0.115476	1.01256	0.130262	-0.337112	0.0856771	0.711388	0.313608	0.512812	0.485427	-0.917377	0.346861	0.606272	0.179492	0.949459	-1.02137	-0.0611414
	sgp130	-0.248307	0.0151046	0.53164	0.323326	0.0536542	0.477958	-0.379089	0.337133	0.369644	-0.146857	-0.208824	0.427986	0.362389	0.744716	-0.739327	0.342613	-0.199706	0.458279	0.160266	-0.192187	0.624855	-0.464973	-0.00338681	0.315941	-0.233678	0.231907	-0.726422	0.757848
	SH2D1A	-0.712235	-0.4738	-0.35767	-0.595062	-0.810747	-0.329001	0.356303	-1.10344	-0.276584	0.0359044	0.330702	0.189288	0.178316	-0.497891	-0.318658	0.808504	-0.546077	-0.875918	-0.749035	-0.54959	0.361479	0.459264	-0.822434	-0.380477	-0.715685	-0.164858	0.816601	-0.434207
	sIL-6Ralpha	-0.334848	0.00606061	0.0452763	-0.00314397	-0.286898	0.0339956	0.0125627	-0.596682	-0.186594	0.481743	0.132086	0.161943	0.0917112	0.103092	-0.318831	0.275142	-0.346712	0.0246418	-0.336272	-0.395973	0.23687	-0.336504	0.104635	-0.535675	-0.331578	0.174688	0.445064	-0.266523
	SIRT2	-0.25855	-0.487789	-0.651732	-0.871249	-0.684091	-0.765408	0.700999	-0.311236	-0.529515	-0.127715	0.269156	0.303788	-0.651407	-0.716551	0.316013	0.598305	-0.103225	-1.14681	-0.97311	-0.321602	-0.565271	0.863028	-0.862229	-0.209522	-0.146404	0.340693	0.655642	-0.0625342
	SIT1	0.838961	0.616281	-0.875866	-0.609424	-0.0274892	-0.638249	0.867349	-0.183232	-1.00728	0.241125	0.494264	-0.696645	-0.634957	-0.175523	1.22013	0.328484	0.82684	-0.84372	-0.94056	0.45695	-0.87259	0.499426	-0.260498	-0.623268	0.647856	0.303896	0.4997	-0.816273
	SLAMF1	-0.506926	-0.451946	-0.305628	-0.217191	-0.731061	0.0770655	0.069169	-1.12046	-0.0307256	-0.337956	-0.0469697	0.187662	0.306169	-0.143485	-0.139264	0.842424	-0.539979	-0.660619	-0.827195	-0.64933	0.311154	0.386187	-0.931061	-0.0964661	-0.615805	-0.0634199	0.631863	-0.569852
	SMAD1	-0.273103	-0.732484	-0.627676	-0.412188	-0.701369	-0.551515	0.0578547	-0.375825	-0.0840207	-0.263152	-0.365301	-0.168625	-0.348029	-0.218653	0.19423	-0.124825	-0.0148274	-0.487292	-0.408573	0.447032	-0.150012	0.155427	-0.593941	0.201029	-0.313486	-0.0198988	0.181039	-0.51197
	SPRY2	-0.232684	-0.641206	-0.836255	-0.845674	-0.571429	-0.742238	0.291705	-0.664701	-0.419839	-0.142629	-0.0358225	-0.191234	-0.560498	-0.879588	0.414502	0.17784	-0.199134	-0.763533	-0.592582	0.29593	-0.267427	0.808239	-0.555303	-0.317424	-0.111982	-0.0124459	0.777938	-0.664414
	SRPK2	-0.58474	-0.686506	-0.560173	-0.650565	-0.714394	-0.557072	0.176408	-1.18955	-0.29879	-0.266247	-0.164719	0.106494	-0.51342	-0.584086	0.0374459	0.32246	-0.428355	-0.677946	-0.695421	0.449086	0.0686592	0.466379	-0.700325	-0.249026	-0.309712	0.0271645	0.824872	-0.680876
	ST1A1	-0.626515	-0.83911	-0.33842	-0.311691	-0.603571	-0.174685	-0.0114225	-0.36232	0.133707	-0.658612	-0.416126	0.216667	-0.165043	-0.16885	-0.165944	0.187192	-0.31312	-0.433994	-0.334576	0.132505	-0.0769629	0.0902806	-0.94145	0.379706	-0.409834	0.135281	0.602797	-0.588804
	ST3GAL1	-0.216488	-0.2236	0.377362	0.447481	0.182264	0.441648	-0.526416	0.154726	0.481303	-0.429022	-0.457041	-0.0118538	0.579679	0.63017	-0.273637	-0.237463	-0.111673	0.541839	0.819116	0.0125627	0.460171	-0.697199	-0.228253	0.551248	-0.00863765	0.417112	-0.00428539	-0.634283
	STAMBP	-0.324351	-0.508587	-0.524242	-0.657617	-0.47684	-0.508035	0.213681	-0.532245	-0.365277	0.0325686	0.172186	0.124242	-0.328247	-0.619261	0.0071006	0.324046	-0.319977	-0.605113	-0.668449	0.0596476	-0.271129	0.679973	-0.424892	-0.446454	-0.148093	-0.457251	0.334755	-0.0632064
	STC1	0.252814	1.03588	-0.164719	0.120123	0.409524	-0.214234	0.0143148	-0.436445	-0.422959	0.474875	0.546429	-0.643939	-0.37619	0.238272	0.406926	-0.294495	0.572403	0.129194	0.115295	0.188496	-0.133544	-0.193043	0.768398	-0.410931	0.338298	-0.183983	0.217245	-0.237825
	sTRAIL	-0.0295167	0.132533	0.304987	0.436636	-0.0162203	0.3017	-0.143984	0.137451	0.15925	0.417872	0.0523549	0.136995	0.484118	0.630793	-0.223257	-0.0821189	-0.0840735	0.425521	0.244906	-0.291197	0.196147	-0.663847	0.252207	0.0876946	0.0191872	0.19501	-0.41159	0.0808969
	STX8	-0.276827	-0.789391	-0.921836	-0.994488	-0.427718	-0.890187	0.606663	0.0372868	-0.437126	0.161642	0.246613	-0.223351	-0.416399	-1.06219	0.287417	-0.251275	0.146833	-0.928516	-0.358591	0.442986	-0.493766	0.726512	-0.543672	-0.12441	0.0817018	-0.413636	0.793918	-0.316718
	TGF-alpha	0.43539	0.650467	-0.318723	0.232497	0.361797	-0.155707	-0.140564	-0.342953	-0.26964	0.0353932	-0.0579004	-0.865043	-0.335823	0.307588	0.745227	-0.674651	0.620213	0.25621	0.254584	0.962727	-0.0505508	-0.619614	0.370996	-0.132667	0.290051	0.252922	0.379961	-0.53368
	Thrombomodulin	-0.373529	-0.392602	0.246078	0.435307	-0.147326	0.305345	-0.647147	-0.579611	0.379624	-0.11578	-0.545365	-0.0842246	0.461052	0.432456	-0.381738	-0.24752	-0.397873	0.601254	0.478678	0.304569	0.742641	-0.59088	0.0134581	0.176427	-0.294084	0.265954	0.00940593	-0.573406
	TIGAR	-0.679768	-0.531741	-0.216667	-0.095565	-0.871925	0.0101278	-0.19125	-1.24002	0.0464914	-0.151716	-0.290018	0.0879679	0.0134581	-0.158469	-0.256673	0.289783	-0.706442	-0.148371	-0.425127	0.00309056	0.428906	0.00540428	-0.566488	0.0794033	-0.511064	-0.0222816	0.541026	-0.849186
	TMPRSS15	-0.227897	-0.319125	0.0756684	0.191785	0.300357	0.213084	-0.651375	0.274761	0.29697	-0.178803	-0.324599	0.0262032	0.917825	0.302124	-0.827761	-0.414591	-0.146699	0.443239	0.735681	-0.223226	0.323565	-0.534546	0.1582	-0.0289919	-0.152698	0.0180927	-0.195436	-0.188546
	TNF	0.00313853	-0.0977659	0.0745671	0.367422	0.0844156	0.328036	-0.423219	-0.150443	0.192753	-0.379759	-0.170563	-0.23474	0.874351	0.646203	-0.174198	0.0580323	-0.0145096	0.10049	0.335481	-0.193988	0.46327	-0.525643	-0.356169	-0.113137	-0.13236	-0.167749	-0.394703	-0.720261
	TNFB	0.441667	0.258819	-0.625216	-0.374214	0.417749	-0.588204	0.852336	0.388025	-0.782013	0.805591	0.895779	-0.503139	-0.0252165	-0.383992	0.413145	-0.330236	0.800341	-0.364054	-0.0447185	0.536632	-0.644386	0.157804	0.320563	-0.650922	0.999283	-0.310065	0.608379	-0.528684
	TNFRSF9	-0.204654	-0.590673	-0.0388528	-0.0323178	-0.215043	0.0485661	0.144691	-0.499358	0.0339426	-0.353986	-0.0927489	0.0998918	0.363636	-0.234986	0.0109676	0.619324	-0.222812	-0.295491	-0.225274	-0.00128349	0.446098	0.48511	-0.59145	0.24972	-0.00441267	0.317965	0.580246	-0.332461
	TNFSF14	0.37013	-0.0640994	-0.543398	-0.0951661	-0.180087	-0.420749	0.168543	-0.496986	-0.423641	-0.382175	-0.374892	-0.393398	-0.411364	0.221058	0.680364	0.0562401	0.418442	-0.327389	-0.654211	0.993598	-0.0993085	-0.109686	-0.387338	0.030628	0.334227	0.822078	0.181233	-0.561904
	TNNI3	-0.00472371	0.0367784	0.647861	0.956251	0.450446	0.667349	-1.28486	0.0527259	0.727688	-0.543824	-0.808289	-0.362299	0.769608	0.528961	-0.489464	-0.645162	-0.320677	1.22333	1.22957	0.0259683	0.597759	-0.884701	0.442246	0.281825	-0.43346	-0.109269	-0.441258	-0.587512
	TOP2B	0.0671123	0.0980802	-0.476471	-0.256352	0.143316	-0.376092	-0.147341	-0.664486	-0.310723	-0.0558681	0.0638146	-0.697415	-0.286275	-0.348493	0.492274	-0.190293	0.219373	-0.171651	-0.00965628	0.480554	0.0865415	0.298952	0.149376	-0.374433	0.0588668	-0.224332	0.655073	-0.559618
	TRAF2	-0.321212	-0.335186	-0.23171	-0.343212	-0.375974	-0.112909	0.154862	-0.974718	-0.216183	0.00186299	0.137554	0.0917749	0.529113	-0.129191	-0.27619	0.601921	-0.238095	-0.692684	-0.720013	-0.0688763	0.491038	0.328892	-0.490909	-0.531277	-0.430918	-0.380844	0.374448	-0.374318
	TRAIL	-0.287013	-0.218426	0.012987	0.0615322	-0.175649	0.111804	-0.0725485	-0.596263	-0.0481112	-0.167003	-0.0715368	0.167749	0.322835	0.468467	-0.0665691	0.625971	-0.129027	-0.282709	-0.502265	-0.452596	0.37868	-0.0875886	-0.17013	-0.025396	0.068525	0.542208	-0.0372833	-0.44601
	TRANCE	-0.383766	-0.552685	-0.0964286	0.19935	-0.925433	0.093119	-0.26951	-0.906377	0.261191	-0.571674	-0.558766	0.186905	0.0399351	0.186216	-0.141636	0.736723	-0.499456	-0.0939346	-0.639909	-0.337363	0.261905	0.397007	-0.637879	0.742108	-0.460894	0.332143	-0.00424124	-0.466909
	TREM1	-0.438312	-0.473263	-0.377922	-0.386888	-0.632143	-0.357901	0.0960436	-1.18201	-0.231489	-0.164625	-0.0334416	-0.100649	-0.0364719	-0.507135	-0.0232684	0.449174	-0.41829	-0.536137	-0.52442	0.146186	0.386003	0.366702	-0.692316	-0.263961	-0.617129	-0.080303	0.948067	-0.660217
	TRIM21	-0.0555195	-0.207377	-0.450216	-0.590154	-0.292857	-0.303339	0.369859	-0.486295	-0.522366	0.321307	0.273052	0.117424	-0.158117	-0.342954	-0.0615801	-0.0732857	-0.11158	-0.568669	-0.605879	0.519636	-0.299397	0.12256	-0.185065	-0.712987	0.335418	-0.741017	-0.160478	-0.123873
	TRIM5	0.139827	-0.39082	-0.525974	-0.43924	-0.0571429	-0.467349	0.496888	0.412202	-0.315135	0.198843	0.181494	-0.144697	-0.127706	-0.463032	0.304113	-0.423694	0.435065	-0.48008	-0.205494	0.803396	-0.392774	0.0421168	-0.228788	-0.130303	0.461247	-0.48961	0.105802	-0.140334
	TWEAK	-0.349026	-0.262491	-0.0988095	-0.0367699	-0.321212	-0.128703	-0.203022	-0.712276	0.0746282	-0.627952	-0.31645	0.0792208	-0.0397186	0.0645454	-0.0512306	0.49371	-0.275554	-0.365734	-0.438152	-0.41399	0.242675	0.0258228	-0.63842	0.117524	-0.697712	0.318723	0.573903	-0.307949
	uPA	0.253788	0.247575	-0.244805	-0.144983	0.34026	-0.361313	0.626842	0.250825	-0.483013	0.544567	0.681169	-0.136688	0.126299	-0.113148	0.0721911	0.110364	0.521326	-0.0716207	0.1085	0.230319	-0.167548	0.169892	0.16158	-0.193956	0.591346	0.353247	0.76814	0.017462
	VEGF	-0.183244	-0.607786	-0.0984848	0.00590003	-0.401159	0.121199	-0.110228	-0.407372	0.231173	-0.909948	-0.633155	0.314884	0.156506	0.449384	-0.0647936	0.448136	-0.106535	-0.328266	-0.220374	-0.0868419	0.210274	-0.172911	-1.03422	0.177069	-0.427977	0.737522	0.308307	-0.610287
	vWF	-0.22344	-0.113198	-0.0871658	-0.176935	0.123975	-0.285758	-0.306576	-0.391692	-0.0639375	-0.233533	-0.210695	-0.369786	-0.166578	-0.361655	0.106402	-0.176162	-0.078547	-0.0890166	0.0490307	0.286909	0.260238	0.00175636	0.0445633	-0.131982	-0.343572	0.0746881	0.505259	-0.221005
	WAS	-0.819803	-0.919463	-0.459539	-0.581852	-0.991925	-0.374728	0.268902	-0.869173	-0.0760037	-0.521703	-0.177781	0.400267	-0.293605	-0.307041	-0.242232	0.656067	-0.502029	-0.872302	-0.888534	-0.0546814	-0.0726221	0.381625	-1.10937	0.10281	-0.603453	-0.243108	0.630292	-0.563702
	YES1	-0.331283	-0.53134	-0.715775	-0.847053	-0.64697	-0.735287	0.597538	-0.415533	-0.448365	-0.0941357	0.156061	0.113458	-0.808556	-0.695553	0.372828	0.569992	-0.0912836	-0.940751	-0.903603	-0.0265034	-0.388853	0.808105	-0.719608	-0.164305	-0.267873	0.318627	0.889834	-0.0434447
	ZBTB16	-0.521429	-1.02788	-0.393723	-0.272857	-0.74632	-0.22187	-0.248485	-0.851458	0.17722	-0.615086	-0.565476	-0.059632	0.0510823	-0.252837	-0.387013	0.100566	-0.421537	-0.233182	-0.154237	0.491202	0.394842	0.301238	-0.85303	0.23842	-0.572712	-0.551948	0.517431	-0.956654

## Sheet: Spearman R Mod
	Analytes	Phenograph_1	Phenograph_2	Phenograph_3	Phenograph_4	Phenograph_5	Phenograph_6	Phenograph_7	Phenograph_8	Phenograph_9	Phenograph_10	Phenograph_11	Phenograph_12	Phenograph_13	Phenograph_14	Phenograph_15	Phenograph_16	Phenograph_17	Phenograph_18	Phenograph_19	Phenograph_20	Phenograph_21	Phenograph_22	Phenograph_23	Phenograph_24	Phenograph_25	Phenograph_26	Phenograph_27	Phenograph_28
	4E-BP1	-0.369697	-0.272727	0.393939	0.369697	-0.115152	0.248485	-0.260606	0.151515	0.515152	-0.468087	-0.393939	0.212121	-0.0545455	0.196946	-0.163636	0.0909091	-0.151515	0.343918	0.316789	0.0424242	0.237616	-0.0729487	-0.115152	0.854545	-0.176293	0.369697	0.02237	-0.0560968
	ADA	-0.733333	-0.624242	0.393939	0.139394	-0.612121	0.333333	-0.163636	-0.418182	0.490909	-0.583589	-0.357576	0.6	0.224242	-0.0123091	-0.50303	0.709091	-0.684848	-0.206351	-0.35558	-0.539394	0.456473	0.237083	-0.6	0.684848	-0.57751	0.0424242	-0.0969367	0.0560968
	AGR2	-0.523672	-0.174557	0.588322	0.277999	0.00646508	0.471951	-0.303859	0.148697	0.523672	-0.226967	-0.200418	0.652973	0.329719	0.321701	-0.652973	0.329719	-0.38144	0.246804	0.062069	-0.329719	0.586993	-0.246421	-0.0452556	0.38144	-0.434479	0.213348	-0.278401	0.837769
	AMN	-0.151515	-0.393939	-0.309091	-0.454545	-0.309091	-0.454545	0.551515	0.163636	-0.139394	0.158055	0.151515	-0.030303	-0.369697	-0.57853	0.151515	0.00606061	0.139394	-0.45022	-0.277999	0.357576	-0.250122	0.559273	-0.29697	0.284848	0.0121581	-0.10303	0.454857	0.0311649
	Antithrombin	-0.0909091	0.10303	0.515152	0.321212	0.248485	0.587879	-0.369697	0.272727	0.393939	-0.212767	-0.236364	0.345455	0.430303	0.436975	-0.369697	0.139394	-0.236364	0.337665	0.109906	-0.151515	0.406449	-0.401218	0.0424242	0.0909091	-0.224925	0.0545455	-0.589077	0.635764
	AREG	0.490909	0.430303	-0.490909	-0.321212	0.345455	-0.393939	0.563636	0.672727	-0.466667	0.650459	0.660606	-0.515152	-0.260606	-0.461593	0.393939	-0.587879	0.612121	-0.0562775	0.239208	0.369697	-0.794138	0.25532	0.381818	-0.151515	0.753803	-0.575758	0.231157	-0.0623298
	ATP6AP2	0.321212	0.466667	0.163636	0.236364	0.527273	0.309091	-0.248485	0.381818	0.0424242	0.103344	-0.0424242	-0.0666667	0.10303	0.418511	0.0181818	-0.284848	0.175758	0.53151	0.35558	0.224242	0.0125061	-0.474166	0.381818	-0.151515	0.249241	0.260606	-0.260983	0.380212
	AXIN1	0.612121	0.612121	0.151515	0.369697	0.733333	0.369697	-0.224242	0.684848	0.0666667	0.182372	0.0909091	-0.430303	0.357576	0.29542	0.284848	-0.636364	0.381818	0.525257	0.627113	0.187879	-0.168832	-0.504562	0.539394	-0.10303	0.51672	-0.345455	-0.55925	0.0249319
	BACH1	-0.0787879	-0.224242	-0.00606061	-0.163636	-0.10303	-0.0424242	0.29697	0.406061	0.0545455	0.109423	0.139394	0.187879	0.163636	-0.264647	-0.236364	0.030303	-0.0181818	-0.187592	-0.0969762	0.00606061	-0.150073	0.188451	-0.248485	0.0787879	-0.115502	-0.406061	-0.00745667	0.236853
	BAFF	-0.684848	-0.563636	-0.151515	-0.369697	-0.757576	-0.345455	0.29697	-0.587879	-0.0545455	-0.170214	0.030303	0.430303	-0.418182	-0.381584	-0.309091	0.660606	-0.381818	-0.51275	-0.588322	-0.260606	0.0375183	0.626143	-0.50303	0.321212	-0.376901	0.212121	0.574163	-0.0186989
	BAMBI	0.357576	0.2	-0.127273	-0.0181818	0.248485	-0.115152	0.139394	0.551515	-0.0909091	0.0607906	0.00606061	-0.321212	-0.272727	-0.0123091	0.29697	-0.357576	0.393939	0.231363	0.277999	0.563636	-0.425208	-0.0121581	0.127273	0.0909091	0.316111	0.030303	0.0372833	-0.149592
	BANK1	0.139394	0.10303	0.212121	0.381818	0.10303	0.406061	-0.272727	0.0424242	0.187879	-0.103344	-0.00606061	0.030303	0.684848	0.196946	-0.224242	-0.0545455	-0.2	0.175086	0.239208	-0.551515	0.0250122	-0.316111	-0.0181818	-0.115152	-0.0243162	-0.551515	-0.439943	-0.330348
	BID	0.224242	0.515152	0.381818	0.454545	0.575758	0.551515	-0.406061	0.418182	0.248485	-0.0121581	-0.030303	-0.0666667	0.333333	0.467748	-0.030303	-0.272727	0.0787879	0.587787	0.497811	-0.0666667	0.14382	-0.522799	0.478788	0.10303	0.285716	-0.030303	-0.55925	0.349047
	BIRC2	0.25532	0.504562	0.261399	0.425534	0.44985	0.443771	-0.273557	0.510641	0.158055	-0.00609756	0.0972649	-0.0790277	0.303953	0.361139	-0.12766	-0.249241	0.0972649	0.567624	0.531751	-0.164134	-0.194435	-0.39939	0.370822	0.0851068	0.335366	-0.273557	-0.441283	0.0312598
	BTC	-0.466667	-0.10303	0.624242	0.430303	0.0424242	0.575758	-0.333333	0.284848	0.575758	-0.224925	-0.10303	0.624242	0.539394	0.326192	-0.745455	0.248485	-0.393939	0.350171	0.252138	-0.551515	0.431461	-0.303953	-0.0181818	0.442424	-0.334348	-0.10303	-0.365377	0.610832
	BTN3A2	0.0666667	-0.187879	-0.248485	-0.10303	-0.139394	-0.163636	0.29697	0.236364	-0.0545455	0.0486324	0.0181818	-0.0666667	-0.151515	-0.258492	0.0909091	-0.151515	0.0909091	0.0437714	0.0840461	0.272727	-0.412702	0.200609	-0.248485	0.357576	0.212767	0.0666667	0.454857	-0.311649
	C5a	-0.866667	-0.648485	0.369697	0.139394	-0.648485	0.321212	-0.187879	-0.624242	0.466667	-0.462008	-0.284848	0.769697	0.284848	0.0123091	-0.672727	0.757576	-0.793939	-0.175086	-0.36851	-0.733333	0.581534	0.170214	-0.563636	0.624242	-0.607906	0.224242	0.126763	0.199455
	CA14	0.284848	0.357576	0.0787879	-0.00606061	0.369697	0.00606061	-0.151515	0.224242	-0.0909091	0.0121581	-0.10303	-0.187879	-0.248485	0.301574	0.212121	-0.139394	0.284848	0.193845	0.0711159	0.454545	0.0500244	-0.231004	0.321212	-0.357576	0.0364743	0.272727	-0.305723	0.317882
	CALCA	0.478788	0.2	-0.587879	-0.442424	-0.0181818	-0.490909	0.333333	-0.224242	-0.624242	0.297874	0.224242	-0.466667	-0.369697	-0.258492	0.490909	-0.139394	0.309091	-0.343918	-0.316789	0.345455	-0.487738	0.237083	0.00606061	-0.709091	0.261399	-0.0909091	0.231157	-0.442542
	CAPG	-0.163636	-0.127273	-0.151515	-0.309091	-0.115152	-0.212121	0.50303	0.442424	-0.0909091	0.340427	0.454545	0.151515	-0.0181818	-0.480057	-0.224242	-0.00606061	0.0787879	-0.281387	-0.0969762	-0.0666667	-0.325159	0.395139	-0.0909091	0.163636	0.109423	-0.539394	0.20133	0.336581
	CASP-8	-0.030303	0.272727	0.466667	0.527273	0.284848	0.636364	-0.454545	0.248485	0.393939	-0.261399	-0.175758	0.175758	0.369697	0.486211	-0.272727	0.00606061	-0.187879	0.587787	0.4073	-0.272727	0.168832	-0.437692	0.187879	0.357576	0.0851068	0.0545455	-0.454857	0.186989
	CCL11	0.030303	-0.115152	-0.29697	-0.260606	-0.224242	0.00606061	0.284848	-0.2	-0.212121	0.139818	0.127273	0.0909091	0.0787879	-0.264647	-0.0181818	0.163636	-0.212121	-0.212604	-0.36851	-0.0909091	-0.243869	0.237083	-0.345455	-0.0181818	0.158055	-0.0545455	0.260983	-0.0311649
	CCL13	0.636364	0.490909	-0.284848	0.00606061	0.539394	-0.163636	0.2	0.672727	-0.236364	0.352585	0.248485	-0.684848	-0.248485	-0.116937	0.636364	-0.757576	0.660606	0.300147	0.523672	0.624242	-0.575281	-0.0668696	0.478788	0.0666667	0.765961	-0.163636	0.0521967	-0.268018
	CCL17	0.515152	0.478788	-0.175758	0.0787879	0.515152	0.0181818	0.0787879	0.515152	-0.151515	0.297874	0.187879	-0.50303	-0.115152	0	0.478788	-0.612121	0.466667	0.362677	0.459021	0.442424	-0.393942	-0.158055	0.442424	0.10303	0.693012	-0.030303	0.00745667	-0.0872617
	CCL19	0.151515	0.139394	-0.563636	-0.563636	-0.0909091	-0.612121	0.709091	0.284848	-0.539394	0.522799	0.684848	-0.333333	-0.466667	-0.677003	0.260606	-0.163636	0.406061	-0.475232	-0.187487	0.175758	-0.744113	0.632222	0.10303	-0.163636	0.455929	-0.636364	0.365377	-0.12466
	CCL2	-0.636364	-0.684848	-0.418182	-0.6	-0.878788	-0.478788	0.587879	-0.660606	-0.236364	0.0790277	0.236364	0.418182	-0.309091	-0.701621	-0.272727	0.624242	-0.418182	-0.769126	-0.782275	-0.333333	-0.125061	0.820672	-0.672727	0.236364	-0.25532	-0.00606061	0.812777	-0.0623298
	CCL20	-0.260606	-0.442424	-0.587879	-0.684848	-0.69697	-0.551515	0.684848	-0.430303	-0.430303	0.133739	0.272727	0.0666667	-0.490909	-0.72624	0.0787879	0.418182	-0.151515	-0.731607	-0.743484	0.030303	-0.456473	0.851068	-0.575758	0.0909091	0.0243162	-0.10303	0.69347	-0.255552
	CCL22	-0.321212	-0.0545455	0.0909091	0.115152	-0.272727	0.0666667	-0.115152	-0.321212	0.0909091	-0.25532	-0.0181818	0.139394	-0.127273	0.0369274	-0.163636	0.321212	-0.236364	0.0125061	-0.0452556	-0.357576	0	0.151976	-0.0666667	0.321212	-0.0486324	0.0424242	0.06711	-0.243086
	CCL23	-0.309091	-0.212121	0.539394	0.381818	-0.115152	0.69697	-0.442424	-0.212121	0.478788	-0.370822	-0.309091	0.575758	0.818182	0.369274	-0.624242	0.442424	-0.648485	0.106302	-0.122837	-0.709091	0.575281	-0.346506	-0.321212	0.0545455	-0.510641	-0.163636	-0.574163	0.311649
	CCL24	0.260606	0.2	-0.00606061	0.151515	0.321212	0.163636	0.0787879	0.551515	0.0787879	0.164134	0.127273	-0.224242	0.151515	-0.0615457	0.175758	-0.430303	0.224242	0.28764	0.4073	0.175758	-0.262628	-0.103344	0.187879	0.345455	0.455929	-0.224242	-0.0521967	-0.0186989
	CCL25	0.10303	0.0666667	-0.418182	-0.563636	0.0545455	-0.563636	0.660606	0.454545	-0.393939	0.541036	0.539394	-0.248485	-0.478788	-0.596994	0.272727	-0.248485	0.466667	-0.406449	-0.148697	0.442424	-0.456473	0.510641	0.163636	-0.0787879	0.340427	-0.357576	0.320637	0.324115
	CCL26	-0.6	-0.69697	0.139394	0.0424242	-0.515152	-0.00606061	0.0424242	-0.2	0.369697	-0.310032	-0.309091	0.490909	-0.00606061	-0.135401	-0.369697	0.321212	-0.381818	-0.0562775	-0.0969762	-0.115152	0.268881	0.19453	-0.527273	0.721212	-0.413376	0.418182	0.499597	-0.012466
	CCL27	-0.175758	-0.115152	-0.357576	-0.466667	-0.369697	-0.406061	0.478788	-0.0787879	-0.321212	0.109423	0.284848	0.0181818	-0.539394	-0.436975	0.030303	0.272727	0.030303	-0.387689	-0.4073	0.115152	-0.443967	0.601826	-0.212121	0.0909091	0.109423	-0.0787879	0.410117	-0.0373979
	CCL28	0.231712	0.109758	-0.597572	-0.554888	-0.121953	-0.676842	0.487814	-0.109758	-0.573181	0.241591	0.250005	-0.493912	-0.853674	-0.433455	0.615865	-0.10366	0.432935	-0.380624	-0.299213	0.609767	-0.544197	0.538229	0.0670744	-0.189028	0.363916	0.128051	0.472643	-0.319826
	CCL3	-0.401218	-0.413376	-0.182372	-0.401218	-0.486324	-0.413376	0.443771	-0.0425534	-0.0911858	0.0121951	0.176293	0.188451	-0.376901	-0.484605	-0.139818	0.316111	-0.0547115	-0.489223	-0.376116	0.0121581	-0.178755	0.603659	-0.334348	0.243162	-0.198171	-0.164134	0.381448	0.0343857
	CCL4	-0.231004	-0.267478	-0.346506	-0.401218	-0.455929	-0.437692	0.498483	-0.0547115	-0.224925	0.0487805	0.249241	-0.0121581	-0.474166	-0.530905	0.0486324	0.212767	0.0243162	-0.417094	-0.311269	0.0668696	-0.45159	0.652439	-0.291795	0.291795	0.0853659	-0.188451	0.478679	-0.265708
	CCL7	-0.221565	-0.264647	0.289265	0.221565	-0.123091	0.344656	-0.0492366	0.307729	0.350811	-0.135813	-0.0615457	0.467748	0.560066	0.0625	-0.603148	0.160019	-0.326192	0.136525	0.105045	-0.400047	0.0539751	-0.12964	-0.332347	0.233874	-0.287059	-0.320038	-0.143873	0.151911
	CCL8	-0.793939	-0.660606	-0.139394	-0.454545	-0.781818	-0.29697	0.430303	-0.50303	-0.030303	0.0182372	0.2	0.636364	-0.163636	-0.523139	-0.539394	0.69697	-0.490909	-0.637812	-0.678834	-0.466667	0.106302	0.662617	-0.575758	0.284848	-0.431613	-0.0181818	0.589077	0.305416
	CD14	-0.272727	-0.175758	-0.0424242	-0.151515	-0.381818	0.0666667	0.139394	-0.29697	-0.0909091	0.0486324	0.236364	0.454545	0.345455	-0.141555	-0.575758	0.490909	-0.442424	-0.312653	-0.42023	-0.684848	-0.0687836	0.182372	-0.369697	-0.29697	-0.279637	-0.442424	0.00745667	0.0810287
	CD147	-0.272727	-0.333333	-0.284848	-0.418182	-0.515152	-0.333333	0.381818	-0.393939	-0.272727	0.170214	0.309091	0.284848	0.0424242	-0.424666	-0.333333	0.418182	-0.260606	-0.612799	-0.562462	-0.442424	-0.14382	0.443771	-0.406061	-0.369697	-0.291795	-0.418182	0.29081	-0.0623298
	CD244	0.478788	0.624242	0.10303	0.284848	0.660606	0.187879	-0.345455	0.284848	-0.0181818	0.0425534	-0.127273	-0.454545	-0.2	0.455439	0.478788	-0.490909	0.418182	0.581534	0.497811	0.50303	0.0187592	-0.474166	0.636364	-0.0666667	0.455929	0.442424	-0.275897	0.0934947
	CD28	0.236364	0.224242	0.393939	0.321212	0.527273	0.357576	-0.248485	0.721212	0.321212	-0.0182372	-0.151515	-0.030303	0.321212	0.338502	-0.0424242	-0.357576	0.212121	0.425208	0.459021	0.260606	0.187592	-0.462008	0.284848	0.0424242	0	-0.0909091	-0.544337	0.448775
	CD40	0.309091	0.393939	-0.0666667	-0.163636	0.454545	-0.0545455	0.272727	0.733333	-0.175758	0.492403	0.454545	-0.151515	0.0545455	-0.135401	0.030303	-0.369697	0.393939	0.0312653	0.174557	0.212121	-0.28764	-0.0303953	0.381818	-0.284848	0.334348	-0.50303	-0.231157	0.560968
	CD44	-0.212121	-0.236364	-0.224242	-0.369697	-0.369697	-0.0787879	0.430303	-0.151515	-0.151515	0.151976	0.321212	0.127273	0.0787879	-0.529293	-0.0787879	0.29697	-0.236364	-0.544016	-0.497811	-0.309091	-0.187592	0.534957	-0.345455	0.139394	0.0668696	-0.539394	0.0969367	0.0810287
	CD5	0.478788	0.757576	-0.0424242	0.030303	0.672727	-0.0424242	-0.00606061	0.636364	-0.248485	0.38906	0.345455	-0.357576	-0.248485	0.221565	0.212121	-0.478788	0.563636	0.406449	0.43316	0.381818	-0.343918	-0.273557	0.721212	-0.381818	0.510641	-0.0666667	-0.231157	0.361513
	CD6	0.321212	0.406061	0.418182	0.624242	0.454545	0.636364	-0.478788	0.478788	0.345455	-0.249241	-0.175758	-0.115152	0.527273	0.51083	-0.0787879	-0.260606	0.00606061	0.644065	0.601253	-0.175758	-0.0375183	-0.559273	0.248485	0.151515	0.19453	-0.284848	-0.678557	-0.193222
	CD83	0.551515	0.345455	-0.660606	-0.551515	0.175758	-0.624242	0.478788	0.0909091	-0.684848	0.443771	0.309091	-0.636364	-0.733333	-0.338502	0.733333	-0.357576	0.6	-0.243869	-0.187487	0.781818	-0.612799	0.32219	0.236364	-0.490909	0.534957	0.115152	0.365377	-0.186989
	CD8A	0.224242	0.284848	-0.0424242	0.0424242	0.115152	0.0181818	-0.284848	-0.406061	-0.175758	-0.158055	-0.224242	-0.212121	-0.260606	0.344656	0.284848	0.0666667	0.0424242	0.131314	-0.0969762	0.187879	0.0875428	-0.19453	0.163636	-0.381818	0.0243162	0.478788	-0.126763	-0.174523
	CDCP1	0.309091	0.236364	-0.260606	-0.0787879	0.175758	-0.0909091	0.0545455	-0.0545455	-0.212121	0.0729487	-0.0424242	-0.418182	-0.381818	-0.0246183	0.563636	-0.260606	0.248485	0.131314	0.0581857	0.478788	-0.212604	0.0364743	0.175758	0.127273	0.474166	0.393939	0.20133	-0.205688
	CES2	-0.00606061	-0.0424242	-0.6	-0.745455	-0.175758	-0.793939	0.745455	0.0545455	-0.551515	0.504562	0.527273	-0.309091	-0.781818	-0.732394	0.430303	-0.0909091	0.430303	-0.631558	-0.39437	0.478788	-0.456473	0.741645	0.0787879	-0.0909091	0.316111	-0.151515	0.574163	0.137126
	CKAP4	-0.321212	-0.406061	-0.442424	-0.636364	-0.551515	-0.527273	0.721212	-0.0666667	-0.309091	0.243162	0.406061	0.127273	-0.393939	-0.757013	-0.0545455	0.29697	-0.0424242	-0.687836	-0.562462	0.00606061	-0.412702	0.814593	-0.418182	0.175758	0.0121581	-0.345455	0.55925	0.0373979
	CLEC1A	0.163636	0.2	-0.00606061	-0.10303	0.369697	-0.10303	0.0909091	0.454545	-0.0545455	0.267478	0.0666667	-0.0787879	-0.224242	0.0553912	0.127273	-0.309091	0.345455	0.181339	0.174557	0.515152	0.0125061	-0.133739	0.309091	-0.0787879	0.151976	0.284848	0.0521967	0.567201
	CLEC4A	-0.345455	-0.163636	0.272727	0.0181818	-0.248485	0.29697	-0.0787879	-0.0787879	0.175758	-0.19453	-0.030303	0.551515	0.321212	0.116937	-0.624242	0.539394	-0.454545	-0.100049	-0.316789	-0.490909	0.175086	0.0182372	-0.321212	-0.0787879	-0.431613	-0.212121	-0.29081	0.392678
	CLEC4C	0.139394	0.139394	-0.187879	-0.163636	0.127273	-0.454545	0.10303	0.127273	-0.212121	0.0911858	0.00606061	-0.309091	-0.660606	-0.0123091	0.357576	-0.236364	0.454545	0.0500244	0.135767	0.6	-0.168832	0.0790277	0.284848	-0.10303	0.115502	0.406061	0.29081	-0.0747958
	CLEC4D	-0.636364	-0.393939	0.2	-0.10303	-0.50303	0.175758	0.0787879	-0.29697	0.163636	-0.0851068	0.139394	0.757576	0.381818	-0.123091	-0.830303	0.69697	-0.624242	-0.337665	-0.471951	-0.806061	0.237616	0.224925	-0.454545	0.0181818	-0.528878	-0.333333	-0.02237	0.442542
	CLEC4G	-0.272727	-0.139394	-0.175758	-0.490909	-0.357576	-0.187879	0.333333	-0.357576	-0.284848	0.19453	0.333333	0.29697	-0.030303	-0.338502	-0.272727	0.515152	-0.260606	-0.637812	-0.717624	-0.357576	0.0125061	0.437692	-0.248485	-0.430303	-0.243162	-0.369697	-0.00745667	0.423843
	CLEC6A	0.0787879	0.151515	-0.187879	-0.357576	-0.0181818	-0.224242	0.2	-0.115152	-0.357576	0.273557	0.29697	0.0424242	-0.0787879	-0.110782	-0.0909091	0.175758	0.0424242	-0.350171	-0.39437	-0.0787879	-0.0937958	0.139818	0.0424242	-0.709091	-0.103344	-0.260606	-0.0969367	0.305416
	CLEC7A	0.50303	0.345455	-0.0545455	0.175758	0.466667	-0.0181818	-0.0181818	0.660606	-0.00606061	0.0364743	-0.0787879	-0.50303	-0.248485	0.129246	0.478788	-0.6	0.527273	0.468979	0.562462	0.684848	-0.381436	-0.206688	0.333333	0.212121	0.480245	0.139394	-0.0372833	-0.255552
	CNTN2	0.29697	0.357576	-0.466667	-0.527273	0.29697	-0.636364	0.406061	0.139394	-0.551515	0.559273	0.381818	-0.466667	-0.781818	-0.28311	0.587879	-0.369697	0.636364	-0.212604	-0.0969762	0.733333	-0.256375	0.249241	0.50303	-0.406061	0.425534	0.272727	0.365377	0.361513
	CNTNAP2	0.00606061	0.29697	0.0545455	-0.0545455	0.2	-0.139394	-0.0909091	0.0787879	-0.0909091	-0.0182372	-0.0181818	-0.115152	-0.551515	0.203101	0.163636	-0.00606061	0.260606	0.156326	0.0581857	0.381818	0.0312653	-0.0243162	0.369697	-0.0666667	0.0668696	0.430303	-0.0372833	0.311649
	CSF-1	0.0666667	0.248485	-0.260606	-0.284848	0.0181818	-0.115152	0.406061	0.175758	-0.345455	0.522799	0.709091	0.030303	0.212121	-0.381584	-0.224242	0.00606061	0.030303	-0.3064	-0.161627	-0.466667	-0.431461	0.261399	0.115152	-0.381818	0.291795	-0.866667	-0.02237	0.199455
	CST5	0.357576	0.369697	-0.0666667	0.115152	0.430303	-0.0787879	0.0545455	0.624242	-0.030303	0.121581	0.0787879	-0.466667	-0.345455	0.0246183	0.442424	-0.551515	0.527273	0.393942	0.536602	0.575758	-0.375183	-0.0790277	0.430303	0.321212	0.547115	0.0787879	0.0372833	-0.12466
	CX3CL1	-0.418182	-0.345455	0.0666667	-0.236364	-0.418182	0.0909091	0.139394	-0.248485	0.0424242	-0.0972649	-0.00606061	0.563636	0.127273	-0.110782	-0.515152	0.6	-0.466667	-0.325159	-0.562462	-0.333333	0.156326	0.243162	-0.478788	-0.0424242	-0.425534	-0.030303	0.02237	0.448775
	CXADR	0.454545	0.224242	-0.830303	-0.745455	0.00606061	-0.745455	0.721212	0.0181818	-0.793939	0.583589	0.490909	-0.587879	-0.757576	-0.615457	0.709091	-0.284848	0.539394	-0.468979	-0.36851	0.684848	-0.73786	0.571431	0.10303	-0.418182	0.607906	-0.0424242	0.574163	-0.174523
	CXCL1	-0.10366	-0.371958	-0.2622	-0.2622	-0.347567	-0.268298	0.317079	-0.2622	-0.109758	0.0856273	0.115856	-0.0853674	0.036586	-0.486089	0.15854	0.0487814	-0.0731721	-0.509595	-0.292708	-0.115856	-0.0597673	0.400613	-0.304884	0.0914651	-0.0336393	-0.34147	0.247575	-0.332368
	CXCL10	-0.6	-0.6	-0.284848	-0.50303	-0.866667	-0.345455	0.406061	-0.733333	-0.2	-0.0911858	0.127273	0.454545	-0.224242	-0.498521	-0.357576	0.769697	-0.50303	-0.731607	-0.833996	-0.442424	-0.0562775	0.70517	-0.684848	0.030303	-0.413376	-0.0666667	0.51451	-0.105961
	CXCL11	-0.163636	-0.284848	-0.29697	-0.430303	-0.442424	-0.418182	0.212121	-0.624242	-0.309091	-0.0121581	-0.00606061	0.0545455	-0.333333	-0.246183	0.0666667	0.381818	-0.127273	-0.556522	-0.614183	0.00606061	0.0437714	0.376901	-0.309091	-0.393939	-0.310032	0.151515	0.29081	-0.137126
	CXCL13	-0.248485	-0.345455	-0.551515	-0.660606	-0.478788	-0.527273	0.793939	-0.0909091	-0.406061	0.498483	0.6	0.151515	-0.175758	-0.830868	-0.127273	0.175758	-0.0545455	-0.694089	-0.523672	-0.175758	-0.45022	0.741645	-0.357576	0.00606061	0.133739	-0.478788	0.678557	0.0934947
	CXCL16	-0.127273	-0.29697	-0.29697	-0.224242	-0.418182	-0.321212	0.333333	-0.0666667	-0.127273	-0.109423	0.00606061	-0.030303	-0.406061	-0.338502	0.0787879	0.139394	-0.00606061	-0.181339	-0.161627	0.175758	-0.431461	0.44985	-0.369697	0.357576	0.0607906	0.0787879	0.51451	-0.486172
	CXCL5	0.90303	0.636364	-0.490909	-0.139394	0.6	-0.309091	0.2	0.369697	-0.527273	0.510641	0.321212	-0.890909	-0.212121	-0.116937	0.842424	-0.806061	0.733333	0.100049	0.329719	0.612121	-0.575281	-0.121581	0.551515	-0.551515	0.77204	-0.248485	-0.02237	-0.423843
	CXCL6	-0.159028	0.0489317	0.0366988	-0.0856305	0.0244659	0.214076	0.171261	0.128446	0.0122329	0.285281	0.354755	0.281357	0.354755	-0.177022	-0.330289	0.10398	-0.201843	-0.100971	-0.123969	-0.41592	0.00946603	0.0797561	0	0.0611647	0.125769	-0.403687	-0.0752539	0.540977
	CXCL9	-0.142901	-0.267163	-0.155327	-0.267163	-0.403851	-0.142901	0.292016	-0.0559179	-0.105623	-0.105944	0.0559179	0.142901	-0.105623	-0.283924	-0.142901	0.34172	-0.167754	-0.346161	-0.391037	-0.0683441	-0.282057	0.405081	-0.44113	0.0310655	-0.1558	-0.267163	0.0993757	-0.166135
	D-dimer	0.430303	0.248485	-0.393939	-0.175758	0.10303	-0.321212	0.10303	-0.163636	-0.369697	0.0364743	-0.030303	-0.636364	-0.551515	-0.0984732	0.757576	-0.272727	0.381818	-0.0500244	-0.0193952	0.563636	-0.343918	0.151976	0.175758	-0.115152	0.431613	0.248485	0.171503	-0.560968
	DCBLD2	0.442424	0.260606	-0.345455	-0.2	0.321212	-0.284848	0.236364	0.333333	-0.284848	0.267478	0.0545455	-0.490909	-0.50303	-0.116937	0.612121	-0.490909	0.515152	0.150073	0.174557	0.806061	-0.362677	0.0425534	0.260606	0.030303	0.522799	0.369697	0.305723	-0.0373979
	DCTN1	0.406061	0.551515	0.284848	0.478788	0.672727	0.430303	-0.381818	0.551515	0.212121	-0.0121581	-0.10303	-0.309091	0.163636	0.455439	0.236364	-0.515152	0.29697	0.694089	0.678834	0.248485	0.00625305	-0.547115	0.551515	0.187879	0.437692	0.10303	-0.439943	0.0997277
	DDX58	-0.733333	-0.587879	0.612121	0.454545	-0.478788	0.660606	-0.50303	-0.490909	0.684848	-0.668696	-0.575758	0.866667	0.587879	0.393893	-0.818182	0.709091	-0.890909	0.193845	-0.148697	-0.733333	0.712848	-0.231004	-0.6	0.587879	-0.729487	0.393939	-0.126763	0.180756
	DFFA	0.0909091	0.163636	0.0787879	0.139394	0.248485	0.0666667	0.0545455	0.563636	0.139394	0.0243162	0.0666667	-0.2	-0.139394	-0.0369274	0.175758	-0.321212	0.272727	0.281387	0.4073	0.284848	-0.218857	0.00607906	0.236364	0.515152	0.358664	-0.0787879	-0.0372833	0.0311649
	DNER	0.587879	0.454545	-0.321212	-0.0181818	0.418182	-0.0787879	0.115152	0.284848	-0.284848	0.273557	0.151515	-0.612121	-0.212121	-0.0553912	0.636364	-0.563636	0.454545	0.237616	0.303859	0.490909	-0.45022	-0.0729487	0.357576	-0.0181818	0.711249	0.030303	0.0820233	-0.305416
	DPP10	0.442424	0.0909091	-0.466667	-0.284848	0.127273	-0.406061	0.29697	0.115152	-0.345455	0.176293	-0.030303	-0.563636	-0.563636	-0.233874	0.733333	-0.418182	0.466667	-0.0312653	0.0193952	0.830303	-0.400195	0.182372	0.0666667	0.0181818	0.44985	0.369697	0.410117	-0.349047
	DPP6	0.0545455	0.030303	-0.721212	-0.69697	-0.309091	-0.69697	0.648485	-0.284848	-0.672727	0.376901	0.430303	-0.260606	-0.818182	-0.57853	0.381818	0.0909091	0.236364	-0.487738	-0.497811	0.357576	-0.625305	0.686933	-0.0787879	-0.175758	0.38906	0.127273	0.73821	-0.180756
	DSG4	-0.0666667	0.175758	0.187879	0.272727	-0.0545455	0.345455	-0.272727	-0.127273	0.10303	-0.267478	-0.0666667	0.175758	0.163636	0.307729	-0.29697	0.272727	-0.272727	0.268881	0.0581857	-0.406061	-0.0812897	-0.151976	-0.0424242	0.0424242	-0.0182372	-0.0424242	-0.231157	-0.180756
	EDAR	-0.466667	-0.212121	-0.236364	-0.406061	-0.515152	-0.224242	0.357576	-0.466667	-0.260606	0.200609	0.406061	0.454545	-0.0909091	-0.36312	-0.478788	0.563636	-0.369697	-0.475232	-0.575392	-0.563636	-0.125061	0.474166	-0.29697	-0.151515	-0.158055	-0.187879	0.410117	0.236853
	EGFL7	0.781818	0.684848	-0.575758	-0.369697	0.612121	-0.575758	0.442424	0.539394	-0.648485	0.729487	0.6	-0.915152	-0.515152	-0.344656	0.866667	-0.830303	0.927273	-0.0812897	0.277999	0.721212	-0.662824	0.12766	0.733333	-0.527273	0.851068	-0.369697	0.0969367	-0.118427
	EGLN1	0.527273	0.345455	0.2	0.333333	0.6	0.224242	-0.175758	0.842424	0.175758	0.0182372	-0.115152	-0.345455	0.212121	0.28311	0.224242	-0.6	0.430303	0.500244	0.627113	0.454545	-0.156326	-0.44985	0.333333	-0.00606061	0.243162	-0.187879	-0.454857	-0.0249319
	EIF4G1	0.2	0.0424242	-0.393939	-0.163636	-0.0181818	-0.357576	0.381818	0.29697	-0.248485	0.243162	0.260606	-0.284848	-0.321212	-0.332347	0.236364	-0.321212	0.321212	0.0312653	0.200418	0.29697	-0.619052	0.249241	0.0181818	0.187879	0.431613	-0.0909091	0.51451	-0.430076
	EN-RAGE	0.0909091	-0.00606061	-0.187879	-0.224242	-0.0181818	-0.175758	0.418182	0.466667	-0.115152	0.200609	0.321212	-0.175758	-0.0909091	-0.424666	0.127273	-0.151515	0.212121	-0.218857	-0.00646508	0.139394	-0.443967	0.364743	-0.0424242	0.2	0.273557	-0.575758	0.02237	-0.0436309
	ENAH	0.430303	0.260606	-0.272727	-0.0909091	0.333333	-0.139394	0.321212	0.624242	-0.175758	0.340427	0.272727	-0.454545	-0.139394	-0.264647	0.430303	-0.563636	0.466667	0.131314	0.329719	0.466667	-0.525257	0.0851068	0.236364	0.187879	0.620064	-0.260606	0.126763	-0.12466
	ENTPD2	0.466667	0.284848	0.0909091	0.284848	0.418182	0.115152	-0.357576	0.139394	0.0787879	-0.237083	-0.430303	-0.515152	-0.2	0.387738	0.612121	-0.418182	0.345455	0.418955	0.38144	0.636364	0.0750366	-0.376901	0.29697	0.0424242	0.212767	0.478788	-0.260983	-0.330348
	ENTPD6	-0.345455	-0.515152	-0.587879	-0.672727	-0.733333	-0.660606	0.648485	-0.587879	-0.442424	0.231004	0.333333	0.151515	-0.381818	-0.72624	-0.0545455	0.406061	-0.175758	-0.800391	-0.717624	-0.163636	-0.3064	0.778119	-0.527273	-0.115152	-0.133739	-0.127273	0.797863	-0.261785
	ERBB2IP	0.648485	0.636364	0.2	0.418182	0.793939	0.381818	-0.284848	0.733333	0.10303	0.145897	0.030303	-0.466667	0.345455	0.36312	0.321212	-0.684848	0.430303	0.581534	0.691764	0.260606	-0.125061	-0.571431	0.587879	-0.115152	0.492403	-0.29697	-0.618903	0.0249319
	FABP4	0.236364	-0.00606061	-0.406061	-0.393939	0.0545455	-0.478788	0.418182	0.0909091	-0.321212	0.340427	0.236364	-0.478788	-0.369697	-0.480057	0.6	-0.345455	0.418182	-0.387689	-0.109906	0.478788	-0.22511	0.358664	0.127273	-0.0545455	0.32219	-0.163636	0.24607	-0.118427
	FABP9	-0.0787879	-0.030303	-0.418182	-0.6	-0.248485	-0.260606	0.587879	-0.0787879	-0.430303	0.419455	0.50303	0.127273	-0.163636	-0.529293	-0.0787879	0.260606	-0.0787879	-0.53151	-0.601253	-0.0909091	-0.362677	0.541036	-0.212121	-0.224242	0.182372	-0.345455	0.275897	0.386445
	Factor IX	0.781818	0.769697	-0.284848	-0.00606061	0.672727	-0.0424242	0.163636	0.684848	-0.393939	0.528878	0.478788	-0.6	0.0181818	0	0.406061	-0.684848	0.6	0.300147	0.446091	0.309091	-0.662824	-0.212767	0.587879	-0.466667	0.77204	-0.50303	-0.216243	-0.0934947
	Factor V	0.266667	0.4	-0.25	-0.216667	0.216667	-0.1	0.333333	0.45	-0.383333	0.460255	0.616667	-0.0833333	0.0333333	-0.243706	-0.0166667	-0.0833333	0.133333	-0.118661	-0.0522233	-0.1	-0.542451	0.19247	0.183333	-0.483333	0.343099	-0.733333	-0.182574	0.162447
	Factor VII	0.418182	0.454545	-0.175758	-0.0909091	0.345455	0.0909091	0.236364	0.454545	-0.260606	0.443771	0.515152	-0.248485	0.29697	-0.178483	0.0787879	-0.29697	0.212121	-0.0250122	0.0969762	-0.139394	-0.45022	0	0.260606	-0.333333	0.492403	-0.793939	-0.305723	0.105961
	Factor VIII	0.733333	0.660606	0.139394	0.393939	0.769697	0.369697	-0.272727	0.69697	0.030303	0.139818	0.030303	-0.490909	0.369697	0.375429	0.321212	-0.660606	0.418182	0.562775	0.640043	0.248485	-0.218857	-0.57751	0.527273	-0.260606	0.486324	-0.345455	-0.633817	-0.0934947
	Factor XI	0.321212	0.50303	-0.139394	-0.127273	0.454545	-0.00606061	0.212121	0.551515	-0.248485	0.492403	0.442424	-0.139394	-0.0424242	-0.0369274	0.0424242	-0.333333	0.333333	0.187592	0.187487	0.187879	-0.350171	-0.0851068	0.418182	-0.248485	0.480245	-0.212121	-0.0521967	0.498638
	Factor XII	0.684848	0.721212	-0.0909091	0.0545455	0.793939	0.0545455	-0.030303	0.624242	-0.236364	0.455929	0.236364	-0.478788	-0.0181818	0.21541	0.406061	-0.672727	0.575758	0.412702	0.446091	0.50303	-0.237616	-0.413376	0.672727	-0.442424	0.583589	-0.030303	-0.275897	0.330348
	Factor XIII	0.0909091	0.515152	-0.0424242	-0.212121	0.381818	-0.0909091	0.224242	0.478788	-0.248485	0.498483	0.575758	-0.030303	-0.163636	-0.0800095	-0.0909091	-0.139394	0.309091	0.00625305	0.0581857	0.0181818	-0.218857	0.0547115	0.527273	-0.309091	0.328269	-0.357576	-0.171503	0.747958
	FAM3B	0.29697	0.284848	-0.369697	-0.284848	0.248485	-0.29697	0.466667	0.563636	-0.333333	0.504562	0.466667	-0.272727	-0.29697	-0.332347	0.224242	-0.406061	0.442424	0.0312653	0.161627	0.393939	-0.59404	0.200609	0.248485	-0.00606061	0.565352	-0.2	0.320637	0.149592
	FCRL3	0.236364	0.612121	0.10303	0.127273	0.454545	0.00606061	-0.115152	0.430303	-0.115152	0.176293	0.29697	-0.224242	-0.163636	0.233874	0.030303	-0.236364	0.369697	0.293894	0.36851	0.0424242	-0.218857	-0.19453	0.612121	-0.284848	0.279637	-0.248485	-0.350463	0.186989
	FCRL6	-0.260606	-0.0545455	-0.030303	-0.00606061	-0.115152	-0.151515	0.127273	0.0424242	0.00606061	0.145897	0.260606	0.163636	-0.0666667	-0.14771	-0.260606	0.0181818	-0.00606061	0.00625305	0.135767	-0.260606	-0.106302	0.12766	0.0787879	0.187879	0.0364743	-0.10303	0.320637	0.0249319
	Ferritin	-0.260606	-0.236364	0.309091	0.175758	-0.030303	0.260606	0.00606061	0.478788	0.381818	-0.0972649	-0.0545455	0.393939	0.321212	0.0184637	-0.466667	0.0545455	-0.163636	0.175086	0.187487	-0.139394	0.0812897	-0.0668696	-0.187879	0.442424	-0.19453	-0.163636	-0.0820233	0.349047
	FGF-19	0.030303	0.212121	-0.0787879	-0.321212	0.151515	-0.284848	0.187879	0.187879	-0.236364	0.237083	0.224242	-0.0666667	-0.418182	-0.0738549	0.0909091	0.00606061	0.284848	-0.181339	-0.174557	0.321212	-0.0375183	0.151976	0.272727	-0.345455	0.00607906	0.0181818	-0.06711	0.536036
	FGF-21	0.175758	-0.127273	-0.866667	-0.733333	-0.418182	-0.757576	0.745455	-0.369697	-0.721212	0.395139	0.418182	-0.381818	-0.636364	-0.750858	0.50303	0.00606061	0.212121	-0.650318	-0.549532	0.309091	-0.719101	0.753803	-0.272727	-0.224242	0.401218	-0.10303	0.797863	-0.554735
	FGF-23	0.34972	0.116573	-0.938721	-0.791471	-0.141115	-0.92645	0.7792	-0.202469	-0.852825	0.621565	0.558324	-0.619679	-0.840554	-0.747667	0.742387	-0.276094	0.533783	-0.595044	-0.386149	0.570595	-0.74064	0.68926	0.0920315	-0.386532	0.596949	-0.042948	0.807714	-0.397526
	FGF-5	0.563636	0.406061	-0.454545	-0.284848	0.163636	-0.333333	0.236364	0.0666667	-0.539394	0.243162	0.236364	-0.515152	-0.357576	-0.110782	0.466667	-0.224242	0.393939	-0.106302	-0.0969762	0.381818	-0.59404	0.121581	0.163636	-0.6	0.38906	-0.175758	0.02237	-0.398911
	FGR	0.175758	0.272727	0.0909091	0.0666667	0.260606	0.175758	0.127273	0.648485	0.0181818	0.218846	0.357576	-0.00606061	0.333333	-0.0615457	-0.212121	-0.175758	0.127273	0.0937958	0.226278	-0.187879	-0.318906	-0.0486324	0.163636	-0.0787879	0.206688	-0.757576	-0.38029	0.205688
	FKBP1B	0.381818	0.515152	0.454545	0.624242	0.733333	0.563636	-0.527273	0.624242	0.369697	-0.103344	-0.224242	-0.224242	0.333333	0.596994	0.127273	-0.527273	0.248485	0.800391	0.782275	0.2	0.168832	-0.711249	0.551515	0.2	0.297874	0.115152	-0.589077	0.16829
	Flt3L	0.442424	0.333333	-0.636364	-0.515152	0.2	-0.733333	0.527273	0.151515	-0.624242	0.528878	0.466667	-0.757576	-0.769697	-0.504675	0.830303	-0.50303	0.721212	-0.325159	-0.0193952	0.684848	-0.569028	0.431613	0.430303	-0.260606	0.638301	-0.115152	0.395203	-0.249319
	FOSB	-0.00606061	0.0545455	0.236364	0.187879	0.175758	0.29697	-0.0181818	0.575758	0.236364	0.0121581	0.0424242	0.224242	0.309091	0.110782	-0.345455	-0.0787879	-0.030303	0.293894	0.265068	-0.0666667	-0.0875428	-0.176293	-0.00606061	0.212121	0.0182372	-0.224242	-0.20133	0.324115
	FOXO1	0.50303	0.490909	0.515152	0.648485	0.793939	0.575758	-0.575758	0.721212	0.393939	-0.121581	-0.284848	-0.248485	0.515152	0.652385	0.10303	-0.575758	0.284848	0.744113	0.782275	0.212121	0.231363	-0.820672	0.515152	-0.0666667	0.12766	-0.0787879	-0.812777	0.143359
	FXYD5	0.700342	0.75662	-0.637812	-0.550269	0.544016	-0.537763	0.569028	0.437714	-0.800391	0.909453	0.844162	-0.700342	-0.400195	-0.422275	0.612799	-0.600293	0.762873	-0.254839	-0.00667037	0.437714	-0.703226	0.222659	0.681583	-0.806644	0.82478	-0.575281	0.0538541	0.218651
	G-CSF	-0.0666667	-0.10303	0.442424	0.442424	-0.00606061	0.684848	-0.345455	0.163636	0.454545	-0.38298	-0.29697	0.345455	0.721212	0.326192	-0.442424	0.2	-0.442424	0.300147	0.122837	-0.442424	0.181339	-0.328269	-0.309091	0.260606	-0.224925	-0.260606	-0.529423	0
	GALNT10	0.769697	0.636364	-0.406061	-0.163636	0.575758	-0.284848	0.29697	0.69697	-0.466667	0.510641	0.406061	-0.660606	-0.284848	-0.104628	0.539394	-0.69697	0.721212	0.206351	0.36851	0.624242	-0.731607	-0.0668696	0.50303	-0.430303	0.717329	-0.284848	0.00745667	-0.149592
	GALNT3	0.309091	0.175758	-0.272727	-0.272727	0.10303	-0.0666667	0.333333	0.29697	-0.29697	0.316111	0.29697	-0.10303	0.0545455	-0.21541	0.0545455	-0.10303	0.127273	-0.131314	-0.161627	0.127273	-0.425208	0.12766	-0.0545455	-0.321212	0.261399	-0.369697	-0.02237	0.12466
	GLB1	0.515152	0.818182	0.0666667	0.175758	0.781818	0.0666667	-0.0909091	0.781818	-0.139394	0.364743	0.345455	-0.406061	-0.115152	0.276956	0.212121	-0.587879	0.6	0.51275	0.614183	0.321212	-0.318906	-0.370822	0.818182	-0.284848	0.559273	-0.212121	-0.38029	0.324115
	GranzymeA	0.104628	0.221565	0.0738549	0.0615457	0.203101	-0.0246183	0	0.332347	0.0369274	-0.0277799	0.0800095	-0.301574	-0.21541	-0.028125	0.276956	-0.196946	0.28311	0.0635001	0.223221	0.209256	-0.127	0.0740797	0.29542	0.221565	0.234586	-0.221565	-0.249885	-0.0443073
	GranzymeB	0.140247	-0.0121953	0.0548791	0.109758	-0.0121953	0.146344	0.0609767	0.359763	0.10366	-0.131499	0.018293	-0.109758	0.225614	-0.0897872	0	-0.0609767	0.0121953	0.0062913	0.117083	-0.0670744	-0.292545	0.0703367	-0.152442	0.176833	0.0795111	-0.560986	-0.292589	-0.332368
	HCLS1	0.0545455	0.0424242	0.321212	0.212121	0.309091	0.248485	-0.0909091	0.672727	0.29697	0.0182372	-0.0545455	0.151515	0.309091	0.178483	-0.248485	-0.212121	0.10303	0.293894	0.342649	0.115152	0.100049	-0.291795	0.10303	0.10303	-0.0972649	-0.163636	-0.320637	0.442542
	HEXIM1	-0.272727	-0.236364	-0.212121	-0.333333	-0.29697	-0.369697	0.466667	0.2	-0.10303	0.121581	0.260606	0.0787879	-0.418182	-0.461593	-0.0545455	0.10303	0.0909091	-0.275134	-0.148697	0.139394	-0.337665	0.528878	-0.163636	0.381818	0.0729487	-0.127273	0.439943	0.0623298
	HGF	-0.50303	-0.357576	-0.442424	-0.636364	-0.612121	-0.466667	0.648485	-0.442424	-0.369697	0.38298	0.563636	0.345455	-0.236364	-0.713931	-0.29697	0.466667	-0.260606	-0.731607	-0.678834	-0.430303	-0.22511	0.753803	-0.345455	-0.00606061	-0.0303953	-0.29697	0.663643	0.23062
	HNMT	0.29697	-0.030303	-0.163636	0.030303	0.115152	-0.321212	-0.030303	0.10303	-0.0666667	-0.0851068	-0.284848	-0.393939	-0.406061	0.0738549	0.466667	-0.381818	0.393939	0.181339	0.277999	0.672727	-0.125061	-0.103344	0.0787879	0.00606061	0.0668696	0.490909	0.29081	-0.486172
	HPGDS	0.50303	0.369697	-0.381818	-0.284848	0.430303	-0.369697	0.248485	0.272727	-0.381818	0.401218	0.151515	-0.612121	-0.551515	-0.153864	0.757576	-0.563636	0.624242	0.0312653	0.122837	0.842424	-0.262628	0.0486324	0.442424	-0.163636	0.565352	0.309091	0.216243	0.0997277
	HSD11B1	0.0424242	-0.187879	-0.321212	-0.393939	-0.236364	-0.309091	0.430303	0.10303	-0.224242	0.0607906	0.0787879	-0.10303	-0.357576	-0.387738	0.2	0.0666667	0.10303	-0.318906	-0.316789	0.369697	-0.375183	0.443771	-0.29697	0.0909091	0.0911858	-0.0545455	0.275897	-0.0997277
	IFNg	-0.546053	-0.533783	0.104302	-0.190198	-0.619679	0.0674897	0.153386	-0.288365	0.153386	-0.301551	-0.0920315	0.546053	0.0920315	-0.211839	-0.49697	0.693304	-0.533783	-0.417797	-0.569406	-0.398803	0.113945	0.406171	-0.64422	0.239282	-0.504637	-0.165657	0.0226462	0.138819
	IL-10RA	-0.2	-0.369697	-0.139394	-0.321212	-0.406061	-0.030303	0.260606	-0.345455	-0.115152	0.0972649	0.127273	0.345455	0.345455	-0.313883	-0.321212	0.406061	-0.393939	-0.544016	-0.601253	-0.418182	0.0750366	0.273557	-0.50303	-0.309091	-0.328269	-0.381818	0.0372833	0.149592
	IL-10RB	0.345455	0.321212	0.345455	0.515152	0.418182	0.624242	-0.369697	0.478788	0.29697	-0.151976	-0.139394	-0.0545455	0.636364	0.412356	-0.115152	-0.248485	-0.0424242	0.53151	0.471951	-0.175758	-0.0375183	-0.522799	0.127273	0.0545455	0.164134	-0.345455	-0.633817	-0.0872617
	IL-12B	0.406061	0.50303	-0.163636	-0.0545455	0.515152	-0.0181818	0.0787879	0.381818	-0.224242	0.38298	0.212121	-0.321212	-0.212121	0.0677003	0.345455	-0.454545	0.406061	0.3064	0.265068	0.454545	-0.22511	-0.176293	0.478788	-0.115152	0.559273	0.212121	0.0521967	0.330348
	IL-12p70	-0.139394	-0.0666667	-0.2	-0.236364	-0.321212	-0.248485	0.0545455	-0.490909	-0.236364	-0.151976	-0.0909091	0.0545455	-0.50303	0	0.0424242	0.369697	-0.10303	-0.162579	-0.38144	0.10303	-0.0937958	0.243162	-0.175758	-0.139394	-0.121581	0.454545	0.305723	-0.162057
	IL-15	-0.777911	-0.679129	0.191391	-0.0864346	-0.796433	0.117304	-0.0308695	-0.672955	0.277825	-0.548053	-0.327217	0.642085	-0.0432173	-0.0940443	-0.493912	0.882867	-0.716172	-0.363087	-0.619078	-0.463042	0.350347	0.405621	-0.722346	0.500086	-0.628558	0.259304	0.167113	0.0190485
	IL-17A	-0.556598	-0.587181	-0.299707	-0.483201	-0.819606	-0.256892	0.366988	-0.782908	-0.201843	-0.0582833	0.0672811	0.513783	-0.152912	-0.422368	-0.379221	0.752325	-0.562715	-0.631069	-0.841682	-0.409803	-0.00631069	0.595103	-0.715626	0.00611647	-0.380375	0.134562	0.586981	-0.00943564
	IL-17C	-0.618817	-0.340981	0.0757735	-0.189434	-0.378868	-0.189434	0.176805	-0.138918	0.126289	-0.0950052	0.0505157	0.35361	-0.391497	-0.230845	-0.252578	0.378868	-0.164176	-0.228024	-0.22902	-0.0757735	0.162874	0.411689	-0.138918	0.517786	-0.221679	0.227321	0.341836	0.363667
	IL-18	-0.583589	-0.699091	-0.237083	-0.395139	-0.83891	-0.346506	0.401218	-0.534957	-0.0790277	-0.115854	0.0668696	0.44985	-0.133739	-0.503125	-0.38906	0.620064	-0.443771	-0.624073	-0.629022	-0.38298	-0.0815372	0.634146	-0.717329	0.182372	-0.435976	-0.0972649	0.575911	-0.22507
	IL-18R1	0.115152	0.175758	-0.454545	-0.369697	0.0181818	-0.490909	0.551515	0.321212	-0.381818	0.431613	0.539394	-0.357576	-0.527273	-0.529293	0.333333	-0.284848	0.430303	-0.193845	0.0581857	0.284848	-0.637812	0.486324	0.224242	0.175758	0.571431	-0.29697	0.454857	-0.12466
	IL-2	0.115152	-0.272727	-0.69697	-0.636364	-0.333333	-0.660606	0.624242	-0.272727	-0.527273	0.358664	0.212121	-0.212121	-0.490909	-0.603148	0.381818	-0.0545455	0.175758	-0.519003	-0.459021	0.430303	-0.418955	0.534957	-0.309091	-0.187879	0.188451	0.175758	0.797863	-0.268018
	IL-28A	-0.352452	-0.339865	-0.427978	-0.484622	-0.566441	-0.421684	0.560147	-0.383921	-0.289514	0.208327	0.41539	0.0692317	-0.264339	-0.69666	-0.00629379	0.302102	-0.157345	-0.642871	-0.496823	-0.289514	-0.308448	0.738615	-0.327277	0.226576	0.10732	-0.352452	0.557537	-0.200657
	IL-3	-0.509797	-0.528678	-0.245458	-0.396509	-0.717492	-0.169932	0.339865	-0.623085	-0.151051	0	0.113288	0.54756	0	-0.373895	-0.472034	0.660848	-0.54756	-0.516245	-0.704952	-0.472034	-0.0292214	0.482941	-0.660848	0	-0.340899	0.0377627	0.534306	0.048546
	IL-5	-0.439033	-0.396349	0.634158	0.457326	-0.250005	0.689037	-0.384153	0.0609767	0.664647	-0.581042	-0.408544	0.615865	0.719526	0.297226	-0.689037	0.469521	-0.634158	0.163574	0.00650462	-0.609767	0.430954	-0.207952	-0.481716	0.487814	-0.56881	-0.243907	-0.540164	0.131693
	IL-6	-0.0379869	0.113961	-0.417855	-0.341882	-0.265908	-0.341882	0.341882	-0.265908	-0.417855	0.15241	0.341882	-0.113961	-0.493829	-0.308607	0.113961	0.189934	0.0379869	-0.235159	-0.283654	-0.0379869	-0.50951	0.45723	-0.0379869	-0.0379869	0.30482	-0.0379869	0.420634	-0.273471
	IL-7	-0.506107	-0.536595	-0.213419	-0.402447	-0.719526	-0.329274	0.384153	-0.463423	-0.140247	-0.0214068	0.189028	0.414642	-0.0731721	-0.464416	-0.414642	0.591474	-0.384153	-0.638567	-0.617939	-0.457326	-0.0943695	0.581042	-0.573181	-0.036586	-0.409788	-0.286591	0.397621	-0.109744
	IL-8	0.212121	0.212121	-0.357576	-0.175758	0.127273	-0.272727	0.272727	0.0787879	-0.272727	0.279637	0.260606	-0.442424	-0.406061	-0.29542	0.515152	-0.345455	0.345455	-0.0187592	0.122837	0.333333	-0.36893	0.237083	0.260606	0.224242	0.589668	0.0424242	0.350463	-0.218154
	IL-10	-0.248485	-0.369697	-0.163636	-0.127273	-0.260606	-0.29697	0.272727	0.0545455	0.0424242	0.0425534	0.00606061	0.0909091	-0.272727	-0.301574	-0.0181818	-0.0545455	0.0424242	-0.0562775	0.0581857	0.187879	-0.125061	0.267478	-0.2	0.490909	0.0121581	0.260606	0.633817	-0.12466
	IL12RB1	0.515152	0.672727	-0.575758	-0.587879	0.430303	-0.6	0.563636	0.381818	-0.769697	0.851068	0.830303	-0.527273	-0.50303	-0.393893	0.430303	-0.430303	0.69697	-0.293894	-0.0840461	0.381818	-0.631558	0.273557	0.636364	-0.818182	0.638301	-0.478788	0.11185	0.349047
	INPPL1	0.0909091	0.163636	-0.284848	-0.321212	0.10303	-0.139394	0.490909	0.333333	-0.272727	0.571431	0.636364	-0.0787879	0.115152	-0.492366	0.00606061	-0.187879	0.151515	-0.281387	-0.0840461	-0.151515	-0.36893	0.303953	0.139394	-0.0666667	0.431613	-0.684848	0.0969367	0.324115
	IRAK1	0.612121	0.636364	0.127273	0.369697	0.757576	0.321212	-0.224242	0.684848	0.0545455	0.188451	0.0787879	-0.478788	0.236364	0.301574	0.357576	-0.684848	0.442424	0.575281	0.678834	0.284848	-0.181339	-0.498483	0.6	-0.030303	0.57751	-0.212121	-0.46977	0.012466
	IRF9	-0.0181818	0.345455	0.50303	0.333333	0.454545	0.454545	-0.272727	0.624242	0.333333	-0.00607906	0.0666667	0.163636	0.321212	0.344656	-0.309091	-0.10303	0.0545455	0.387689	0.38144	-0.139394	0.206351	-0.358664	0.393939	0.10303	0.00607906	-0.284848	-0.64873	0.673162
	ITGA11	-0.454545	-0.29697	0.418182	0.29697	-0.369697	0.406061	-0.321212	-0.333333	0.406061	-0.522799	-0.260606	0.406061	0.381818	0.172328	-0.454545	0.539394	-0.551515	-0.0562775	-0.148697	-0.660606	0.343918	0.00607906	-0.345455	0.321212	-0.462008	-0.224242	-0.38029	-0.143359
	ITGA6	0.563636	0.660606	0.0424242	0.212121	0.672727	0.260606	-0.0545455	0.672727	-0.0787879	0.352585	0.345455	-0.393939	0.333333	0.129246	0.2	-0.563636	0.381818	0.350171	0.497811	0.030303	-0.300147	-0.340427	0.563636	-0.236364	0.571431	-0.6	-0.51451	0.118427
	ITGB6	0.115152	0.0909091	-0.272727	-0.333333	-0.0545455	-0.224242	0.478788	0.357576	-0.272727	0.297874	0.478788	-0.151515	-0.0787879	-0.461593	0.0545455	-0.0424242	0.175758	-0.343918	-0.161627	-0.0181818	-0.53151	0.425534	-0.030303	-0.0787879	0.273557	-0.745455	-0.02237	-0.012466
	ITM2A	0.418182	0.466667	-0.2	-0.0787879	0.236364	0.0181818	0.115152	0.260606	-0.321212	0.218846	0.29697	-0.224242	-0.00606061	0.0307729	0.0787879	-0.127273	0.187879	0.100049	0.0323254	0.030303	-0.51275	-0.0364743	0.175758	-0.430303	0.364743	-0.357576	-0.186417	-0.0934947
	KIM1	0.430303	0.151515	-0.587879	-0.430303	0.10303	-0.515152	0.563636	0.357576	-0.466667	0.395139	0.309091	-0.551515	-0.563636	-0.480057	0.624242	-0.442424	0.539394	-0.156326	0.00646508	0.709091	-0.700342	0.38906	0.0909091	0.0181818	0.607906	-0.0545455	0.46977	-0.280484
	KLRD1	0.284848	0.369697	0.333333	0.490909	0.418182	0.236364	-0.587879	0.127273	0.187879	-0.297874	-0.381818	-0.175758	0.00606061	0.683158	0.0787879	-0.224242	0.187879	0.606546	0.510741	0.2	0.187592	-0.620064	0.381818	-0.224242	-0.0851068	0.406061	-0.395203	-0.193222
	KRT19	0.248485	0.272727	-0.539394	-0.466667	0.115152	-0.515152	0.684848	0.490909	-0.50303	0.656538	0.745455	-0.357576	-0.369697	-0.615457	0.260606	-0.369697	0.490909	-0.262628	0.0323254	0.224242	-0.769126	0.474166	0.260606	-0.0909091	0.638301	-0.587879	0.395203	0.012466
	LAG3	-0.284848	-0.321212	-0.187879	-0.29697	-0.466667	-0.309091	0.29697	-0.151515	-0.10303	-0.151976	-0.00606061	0.127273	-0.454545	-0.289265	-0.0545455	0.345455	-0.0909091	-0.293894	-0.342649	0.115152	-0.243869	0.486324	-0.369697	0.248485	-0.139818	0.115152	0.38029	-0.174523
	LAMP3	-0.127273	-0.0545455	0.0424242	-0.2	0.0666667	-0.0909091	0.224242	0.393939	0.0424242	0.12766	0.0909091	0.10303	-0.224242	-0.153864	-0.030303	-0.0181818	0.139394	-0.0687836	-0.0581857	0.321212	0.0125061	0.170214	0.0424242	0.212121	0.00607906	0.0545455	0.0372833	0.5859
	LAP TGF-beta-1	0.769697	0.854545	-0.0545455	0.151515	0.878788	0.0787879	-0.030303	0.793939	-0.224242	0.492403	0.406061	-0.636364	0.115152	0.153864	0.442424	-0.793939	0.672727	0.393942	0.614183	0.321212	-0.375183	-0.395139	0.818182	-0.442424	0.70517	-0.515152	-0.499597	0.12466
	LAT2	0.466667	0.406061	0.0181818	0.151515	0.515152	0.139394	0.0909091	0.842424	-0.0181818	0.328269	0.309091	-0.248485	0.333333	0.0123091	0.030303	-0.539394	0.369697	0.300147	0.497811	0.10303	-0.393942	-0.249241	0.333333	-0.139394	0.401218	-0.624242	-0.320637	0.0747958
	LBP	-0.224242	-0.10303	-0.163636	-0.272727	-0.284848	-0.0787879	0.284848	-0.224242	-0.212121	0.303953	0.442424	0.369697	0.29697	-0.289265	-0.490909	0.333333	-0.29697	-0.393942	-0.39437	-0.636364	-0.112555	0.237083	-0.212121	-0.381818	-0.133739	-0.527273	0.126763	0.224387
	LHB	0.0666667	0.0666667	0.151515	-0.0181818	0.175758	0.212121	-0.030303	0.272727	0.0787879	0.0243162	-0.0666667	0.151515	0.151515	0.135401	-0.127273	0.030303	-0.030303	0.0812897	-0.0711159	0.139394	0.118808	-0.145897	-0.0181818	-0.115152	-0.0851068	0.030303	-0.275897	0.517337
	LIF-R	-0.248485	-0.369697	-0.660606	-0.793939	-0.636364	-0.575758	0.721212	-0.551515	-0.551515	0.328269	0.381818	0.139394	-0.454545	-0.72624	0.030303	0.430303	-0.175758	-0.781632	-0.859856	-0.0181818	-0.36893	0.802435	-0.50303	-0.151515	0.0425534	-0.00606061	0.768037	0.0186989
	LILRB4	0.127273	0.0909091	-0.539394	-0.745455	-0.0666667	-0.587879	0.684848	0.0545455	-0.612121	0.632222	0.636364	-0.163636	-0.345455	-0.621612	0.187879	-0.00606061	0.284848	-0.687836	-0.536602	0.175758	-0.387689	0.553194	0.0545455	-0.6	0.200609	-0.490909	0.231157	0.380212
	LRP1	-0.00606061	0.442424	0.115152	-0.0909091	0.29697	-0.030303	-0.0666667	0.139394	-0.139394	0.182372	0.236364	0.0181818	-0.272727	0.190792	-0.0666667	0.0545455	0.187879	0.0625305	-0.0193952	0.0545455	0.0812897	-0.0729487	0.478788	-0.357576	0.0486324	0.0424242	-0.275897	0.64823
	LTA4H	-0.0545455	-0.0424242	0.139394	-0.030303	0.151515	0.0545455	0.0787879	0.454545	0.163636	0.0182372	-0.0666667	0.0787879	-0.115152	-0.00615457	-0.00606061	-0.10303	0.127273	0.118808	0.0969762	0.369697	0.0687836	0	0.0424242	0.309091	0.0121581	0.163636	-0.0372833	0.492405
	LY75	-0.163636	-0.260606	0.0424242	-0.0424242	-0.2	0.030303	0.0545455	0.0545455	0.151515	-0.279637	-0.284848	0.10303	-0.260606	-0.0307729	0.0424242	0.163636	-0.0909091	0.0375183	-0.109906	0.321212	-0.0125061	0.170214	-0.29697	0.490909	-0.0790277	0.381818	0.15659	0.012466
	MAEA	-0.272727	0.187879	-0.0181818	-0.224242	0.00606061	-0.0787879	0.175758	-0.0424242	-0.127273	0.243162	0.393939	0.10303	-0.260606	-0.184637	-0.0787879	0.175758	0.00606061	-0.187592	-0.187487	-0.175758	0.0250122	0.279637	0.272727	0.0909091	0.176293	-0.115152	0.02237	0.573434
	MAP4K5	0.272727	0.490909	0.369697	0.466667	0.587879	0.563636	-0.393939	0.466667	0.260606	-0.0121581	-0.0545455	-0.0909091	0.381818	0.455439	-0.00606061	-0.321212	0.0909091	0.600293	0.523672	-0.030303	0.118808	-0.541036	0.442424	0.115152	0.297874	-0.0545455	-0.55925	0.299183
	MASP1	0.29697	0.115152	0.030303	0.236364	0.115152	0.139394	-0.2	0.0909091	0.0909091	-0.334348	-0.333333	-0.381818	-0.139394	0.184637	0.430303	-0.187879	0.139394	0.275134	0.239208	0.357576	-0.162579	-0.109423	0.00606061	0.284848	0.212767	0.175758	-0.171503	-0.573434
	MAX	0.187879	0.466667	0.2	0.139394	0.50303	0.151515	0.0181818	0.793939	0.0545455	0.291795	0.381818	-0.0787879	0.175758	0.0800095	-0.139394	-0.333333	0.321212	0.262628	0.43316	-0.030303	-0.187592	-0.188451	0.50303	-0.0787879	0.273557	-0.575758	-0.439943	0.467473
	MGMT	0.575758	0.624242	0.00606061	0.10303	0.757576	-0.0424242	-0.10303	0.648485	-0.151515	0.370822	0.139394	-0.393939	-0.10303	0.301574	0.29697	-0.648485	0.612121	0.45022	0.523672	0.551515	-0.125061	-0.468087	0.684848	-0.466667	0.364743	0.10303	-0.231157	0.342814
	MILR1	0.272727	0.0909091	-0.272727	-0.163636	-0.0666667	-0.236364	0.139394	0.00606061	-0.260606	-0.0851068	-0.0545455	-0.309091	-0.406061	-0.0615457	0.333333	-0.030303	0.2	-0.0437714	-0.0969762	0.393939	-0.425208	0.176293	-0.0909091	-0.127273	0.158055	0.0909091	0.11185	-0.461241
	MMP1	0.490909	0.29697	-0.030303	0.0666667	0.454545	-0.0909091	-0.127273	0.369697	-0.0666667	-0.00607906	-0.248485	-0.454545	-0.333333	0.258492	0.527273	-0.466667	0.490909	0.331412	0.316789	0.806061	-0.0687836	-0.285716	0.321212	-0.151515	0.206688	0.442424	-0.11185	-0.0436309
	MMP10	0.369697	0.0545455	-0.50303	-0.345455	-0.115152	-0.478788	0.224242	-0.309091	-0.478788	0.0607906	-0.0181818	-0.466667	-0.515152	-0.184637	0.563636	-0.0909091	0.272727	-0.262628	-0.265068	0.478788	-0.381436	0.243162	-0.0787879	-0.418182	0.170214	0.2	0.305723	-0.598366
	MMP8	-0.515152	-0.6	-0.236364	-0.50303	-0.757576	-0.175758	0.478788	-0.490909	-0.139394	0.0303953	0.212121	0.50303	0.10303	-0.572375	-0.430303	0.684848	-0.539394	-0.762873	-0.833996	-0.515152	-0.0500244	0.656538	-0.733333	0.0181818	-0.364743	-0.381818	0.320637	0.112194
	MPO	-0.127273	-0.0424242	-0.0545455	-0.0666667	-0.0424242	-0.030303	0.127273	0.139394	0.00606061	0.0486324	0.0181818	0.163636	-0.224242	-0.0307729	-0.115152	0.030303	-0.00606061	0.162579	0.0323254	0.175758	-0.131314	0.0729487	-0.0545455	0.29697	0.109423	0.357576	0.350463	0.224387
	NBN	-0.163636	-0.0787879	0.321212	0.10303	0.0666667	0.284848	-0.00606061	0.466667	0.272727	0.00607906	0.0666667	0.381818	0.430303	0.0553912	-0.50303	0.10303	-0.151515	0.0562775	0.0581857	-0.248485	0.118808	-0.109423	-0.0909091	0.0545455	-0.243162	-0.406061	-0.350463	0.529803
	NCF2	0.175758	0.224242	0.272727	0.29697	0.418182	0.357576	-0.0666667	0.757576	0.248485	0.164134	0.163636	0.0545455	0.527273	0.123091	-0.248485	-0.345455	0.115152	0.356424	0.484881	-0.127273	-0.0750366	-0.328269	0.224242	0.10303	0.164134	-0.515152	-0.395203	0.311649
	NCR1	-0.115152	-0.163636	0.0181818	-0.0909091	-0.127273	0.00606061	0.10303	0.151515	0.0787879	-0.158055	-0.163636	0.127273	-0.236364	-0.0307729	-0.030303	0.139394	-0.0424242	0.0375183	-0.109906	0.29697	-0.0750366	0.145897	-0.224242	0.321212	-0.0547115	0.284848	0.126763	0.149592
	NFATC3	0.454545	0.284848	0.224242	0.369697	0.418182	0.260606	-0.418182	0.272727	0.175758	-0.328269	-0.454545	-0.406061	-0.0181818	0.467748	0.430303	-0.333333	0.260606	0.456473	0.39437	0.50303	0.0687836	-0.437692	0.224242	0.00606061	0.0972649	0.272727	-0.484683	-0.29295
	NPPC	0.345455	0.430303	-0.175758	-0.151515	0.418182	-0.0787879	0.309091	0.684848	-0.248485	0.528878	0.50303	-0.163636	0.0181818	-0.14771	0.0181818	-0.393939	0.381818	0.118808	0.226278	0.175758	-0.456473	-0.0243162	0.357576	-0.248485	0.462008	-0.430303	-0.0372833	0.386445
	NT-3	0.0666667	0.212121	0.139394	0.151515	0.139394	0.321212	0.00606061	0.309091	0.0666667	0.145897	0.333333	0.0909091	0.563636	-0.0307729	-0.309091	-0.0181818	-0.115152	0.0250122	0.122837	-0.551515	-0.156326	-0.0790277	0.0787879	-0.0909091	0.133739	-0.830303	-0.439943	0.0934947
	NTF4	0.684848	0.709091	-0.406061	-0.29697	0.660606	-0.369697	0.309091	0.563636	-0.563636	0.735566	0.551515	-0.551515	-0.29697	-0.0984732	0.454545	-0.660606	0.733333	0.0875428	0.239208	0.551515	-0.493991	-0.109423	0.684848	-0.733333	0.632222	-0.2	0.02237	0.305416
	NUB1	-0.0545455	0.212121	0.321212	0.2	0.345455	0.345455	-0.10303	0.551515	0.260606	0.0729487	0.0666667	0.175758	0.175758	0.184637	-0.224242	-0.127273	0.0424242	0.356424	0.303859	0.0181818	0.112555	-0.224925	0.260606	0.29697	0.12766	-0.030303	-0.275897	0.654463
	NUCB2	-0.345455	-0.381818	-0.430303	-0.672727	-0.587879	-0.357576	0.672727	-0.309091	-0.369697	0.334348	0.478788	0.345455	-0.0666667	-0.695467	-0.29697	0.490909	-0.29697	-0.781632	-0.795205	-0.345455	-0.275134	0.717329	-0.515152	-0.163636	-0.103344	-0.454545	0.439943	0.255552
	OPG	0.309091	0.10303	-0.830303	-0.721212	-0.236364	-0.672727	0.721212	-0.2	-0.793939	0.528878	0.563636	-0.357576	-0.50303	-0.64623	0.381818	-0.030303	0.260606	-0.575281	-0.510741	0.224242	-0.787885	0.620064	-0.127273	-0.527273	0.443771	-0.29697	0.589077	-0.349047
	OSM	-0.527273	-0.333333	0.0666667	-0.163636	-0.490909	0.151515	0.151515	-0.381818	0.0424242	0.0303953	0.248485	0.648485	0.442424	-0.221565	-0.721212	0.636364	-0.612121	-0.418955	-0.523672	-0.866667	0.14382	0.267478	-0.442424	-0.0787879	-0.38298	-0.466667	0.00745667	0.330348
	PADI2	0.256375	0.275134	-0.0500244	-0.162579	0.36893	-0.0812897	0.275134	0.719101	-0.118808	0.385733	0.350171	-0.14382	-0.00625305	-0.155575	0.0562775	-0.331412	0.375183	0.00645161	0.153419	0.28764	-0.267742	0.0219523	0.281387	-0.162579	0.260292	-0.431461	-0.192336	0.475887
	PD-L1	0.187879	0.321212	-0.175758	-0.248485	0.151515	-0.0787879	0.357576	0.454545	-0.284848	0.401218	0.551515	-0.0545455	0.0545455	-0.252338	-0.115152	-0.0666667	0.175758	-0.156326	-0.0711159	-0.115152	-0.481485	0.19453	0.151515	-0.321212	0.291795	-0.721212	-0.171503	0.274251
	PDCD1	0.442424	0.69697	-0.527273	-0.406061	0.381818	-0.430303	0.345455	0.0787879	-0.684848	0.650459	0.624242	-0.50303	-0.575758	-0.196946	0.478788	-0.345455	0.539394	-0.0562775	-0.0193952	0.333333	-0.537763	0.164134	0.624242	-0.551515	0.723408	-0.030303	0.24607	0.16829
	PDGFC	-0.151515	-0.151515	-0.127273	-0.345455	-0.321212	-0.187879	0.236364	-0.2	-0.175758	-0.0547115	0.0909091	0.0787879	-0.212121	-0.246183	-0.030303	0.381818	-0.115152	-0.462726	-0.510741	-0.0424242	-0.0937958	0.407297	-0.260606	-0.163636	-0.188451	-0.224242	-0.0521967	0.0560968
	Pentraxin-3	-0.624242	-0.587879	-0.248485	-0.478788	-0.769697	-0.2	0.442424	-0.648485	-0.151515	0.109423	0.272727	0.587879	0.0909091	-0.547757	-0.515152	0.69697	-0.587879	-0.712848	-0.795205	-0.648485	0.0375183	0.613985	-0.648485	0.030303	-0.346506	-0.224242	0.499597	0.180756
	PGF	0.030303	-0.0424242	-0.478788	-0.442424	-0.139394	-0.490909	0.6	0.248485	-0.345455	0.346506	0.381818	-0.187879	-0.539394	-0.541603	0.236364	-0.151515	0.29697	-0.22511	-0.0969762	0.381818	-0.59404	0.522799	-0.0424242	0.236364	0.413376	-0.0545455	0.618903	-0.0685628
	PIK3AP1	-0.454545	-0.490909	0.357576	0.2	-0.236364	0.260606	-0.0181818	0.29697	0.50303	-0.243162	-0.187879	0.515152	0.357576	-0.0307729	-0.539394	0.187879	-0.321212	0.0875428	0.109906	-0.236364	0.22511	0.00607906	-0.381818	0.636364	-0.370822	-0.0787879	0.02237	0.243086
	PLIN1	-0.236364	-0.418182	-0.575758	-0.806061	-0.563636	-0.648485	0.757576	-0.29697	-0.466667	0.310032	0.357576	0.0545455	-0.50303	-0.781631	0.115152	0.321212	-0.0181818	-0.844162	-0.782275	0.163636	-0.318906	0.83891	-0.442424	-0.0909091	-0.0303953	-0.151515	0.618903	0.0997277
	PLXDC1	-0.175758	-0.2	0.0545455	-0.151515	-0.187879	0.224242	0.127273	-0.0545455	0.0666667	-0.0243162	0.00606061	0.309091	0.260606	-0.135401	-0.236364	0.321212	-0.333333	-0.231363	-0.39437	-0.2	0.106302	0.158055	-0.345455	0.0787879	-0.139818	-0.175758	-0.141677	0.386445
	PON2	-0.115152	-0.260606	-0.418182	-0.406061	-0.442424	-0.236364	0.381818	-0.418182	-0.272727	0.00607906	0.0424242	-0.0181818	-0.369697	-0.412356	0.212121	0.272727	-0.163636	-0.36893	-0.510741	0.127273	-0.281387	0.522799	-0.418182	0.236364	0.164134	0.212121	0.51451	-0.23062
	PPP1R9B	0.224242	0.321212	0.248485	0.272727	0.466667	0.418182	-0.151515	0.515152	0.2	0.115502	0.0787879	-0.0909091	0.406061	0.166174	0.0181818	-0.321212	0.10303	0.325159	0.36851	-0.030303	0.0562775	-0.316111	0.309091	0.139394	0.285716	-0.309091	-0.46977	0.336581
	PRDX1	-0.212121	-0.115152	0.381818	0.418182	-0.030303	0.333333	-0.381818	0.0181818	0.454545	-0.534957	-0.466667	0.0545455	-0.0666667	0.313883	0.0181818	0.0787879	-0.139394	0.387689	0.290929	0.0787879	0.243869	-0.151976	-0.0424242	0.733333	-0.0851068	0.418182	-0.141677	-0.186989
	PRDX3	0.115152	-0.175758	-0.333333	-0.272727	-0.284848	-0.357576	0.29697	-0.0787879	-0.224242	-0.103344	-0.030303	-0.29697	-0.406061	-0.326192	0.369697	0.030303	0.139394	-0.3064	-0.226278	0.333333	-0.400195	0.419455	-0.272727	0.0787879	0.0851068	-0.0787879	0.231157	-0.579667
	PRDX5	0.151515	0.29697	0.587879	0.624242	0.369697	0.757576	-0.624242	0.29697	0.454545	-0.425534	-0.381818	0.115152	0.539394	0.677003	-0.236364	0.00606061	-0.187879	0.612799	0.39437	-0.2	0.262628	-0.620064	0.127273	0.0909091	-0.103344	-0.030303	-0.812777	0.0934947
	PRKAB1	0.515152	0.6	0.187879	0.406061	0.709091	0.381818	-0.260606	0.648485	0.115152	0.133739	0.0545455	-0.381818	0.260606	0.332347	0.260606	-0.6	0.357576	0.600293	0.665903	0.2	-0.131314	-0.498483	0.563636	0.0545455	0.528878	-0.175758	-0.46977	0.0623298
	PRKRA	0.248485	0.272727	0.442424	0.539394	0.345455	0.587879	-0.612121	0.151515	0.321212	-0.407297	-0.478788	0.0545455	0.357576	0.720085	-0.127273	-0.030303	-0.115152	0.625305	0.342649	0.0181818	0.231363	-0.656538	0.0909091	-0.10303	-0.139818	0.29697	-0.589077	-0.0249319
	Protein C	0.745455	0.684848	-0.151515	0.115152	0.684848	0.0909091	0.0424242	0.721212	-0.236364	0.395139	0.29697	-0.515152	0.115152	0.123091	0.345455	-0.672727	0.527273	0.418955	0.510741	0.345455	-0.525257	-0.334348	0.515152	-0.345455	0.662617	-0.357576	-0.275897	-0.0560968
	Protein S	0.842424	0.757576	-0.527273	-0.260606	0.575758	-0.406061	0.357576	0.587879	-0.636364	0.601826	0.551515	-0.793939	-0.381818	-0.178483	0.648485	-0.69697	0.793939	0.0812897	0.290929	0.575758	-0.837909	0.0243162	0.6	-0.624242	0.808514	-0.430303	-0.00745667	-0.255552
	Prothrombin	0.466667	0.587879	-0.0181818	0.00606061	0.490909	0.151515	-0.139394	0.0909091	-0.236364	0.243162	0.175758	-0.321212	0.115152	0.21541	0.272727	-0.224242	0.224242	0.0875428	0.0323254	0.0666667	-0.0125061	-0.273557	0.454545	-0.612121	0.291795	-0.212121	-0.51451	0.243086
	PSIP1	0.406061	0.527273	0.406061	0.454545	0.721212	0.430303	-0.309091	0.890909	0.272727	0.0486324	0.0181818	-0.212121	0.369697	0.406202	0.0181818	-0.515152	0.345455	0.581534	0.691764	0.151515	-0.0125061	-0.547115	0.539394	-0.00606061	0.249241	-0.369697	-0.723297	0.29295
	PSMA1	0.164134	0.0425534	0.364743	0.328269	0.206688	0.346506	-0.462008	0.0121581	0.291795	-0.402439	-0.498483	-0.0911858	0.206688	0.444478	0.139818	-0.0243162	-0.0364743	0.225795	0.12321	0.170214	0.395142	-0.390244	0.0243162	-0.0607906	-0.256098	0.188451	-0.583391	-0.0468897
	PTH1R	0.0666667	-0.115152	-0.478788	-0.527273	-0.224242	-0.284848	0.539394	-0.151515	-0.381818	0.316111	0.309091	-0.151515	-0.2	-0.572375	0.29697	0.0545455	0.0181818	-0.519003	-0.497811	0.139394	-0.325159	0.528878	-0.236364	-0.0181818	0.297874	-0.224242	0.320637	0.0186989
	PTK7	0.490909	0.309091	-0.563636	-0.430303	0.272727	-0.539394	0.478788	0.357576	-0.515152	0.468087	0.29697	-0.587879	-0.684848	-0.338502	0.684848	-0.515152	0.648485	-0.0500244	0.0581857	0.854545	-0.59404	0.25532	0.29697	-0.139394	0.632222	0.187879	0.454857	-0.0623298
	PTN	0.224242	0.2	-0.781818	-0.672727	-0.0545455	-0.793939	0.721212	0.0181818	-0.721212	0.613985	0.6	-0.454545	-0.842424	-0.633921	0.527273	-0.260606	0.515152	-0.36893	-0.213348	0.515152	-0.73786	0.607906	0.2	-0.175758	0.632222	0.030303	0.797863	-0.137126
	PTPRJ	0.381818	0.139394	0.0909091	0.272727	0.236364	0.248485	-0.10303	0.466667	0.151515	-0.170214	-0.151515	-0.321212	0.224242	0.0984732	0.248485	-0.321212	0.163636	0.268881	0.35558	0.2	-0.256375	-0.170214	0.00606061	0.212121	0.237083	-0.321212	-0.365377	-0.430076
	PVALB	-0.10303	0.127273	0.660606	0.745455	0.163636	0.830303	-0.745455	-0.0181818	0.563636	-0.528878	-0.442424	0.369697	0.684848	0.744704	-0.515152	0.2	-0.454545	0.650318	0.38144	-0.563636	0.418955	-0.668696	-0.00606061	0.187879	-0.279637	0.10303	-0.633817	-0.012466
	PXN	-0.187879	-0.224242	0.00606061	-0.151515	-0.151515	0.0424242	0.333333	0.357576	0.0666667	0.200609	0.29697	0.321212	0.345455	-0.332347	-0.418182	0.10303	-0.151515	-0.22511	-0.122837	-0.29697	-0.150073	0.218846	-0.260606	0.115152	-0.0790277	-0.6	0.00745667	0.324115
	RARRES1	0.515152	0.418182	-0.539394	-0.50303	0.187879	-0.442424	0.466667	0.187879	-0.660606	0.541036	0.527273	-0.418182	-0.29697	-0.320038	0.345455	-0.224242	0.430303	-0.318906	-0.239208	0.29697	-0.619052	0.249241	0.212121	-0.781818	0.407297	-0.442424	0.0521967	-0.012466
	RASA1	0.806644	0.644065	-0.0937958	0.206351	0.781632	0.0812897	-0.0312653	0.81915	-0.137567	0.348101	0.162579	-0.619052	0.106302	0.174625	0.481485	-0.844162	0.637812	0.509677	0.673708	0.53151	-0.425806	-0.43591	0.575281	-0.243869	0.652297	-0.237616	-0.284657	-0.115756
	RASSF2	0.151515	0.10303	0.236364	0.175758	0.284848	0.272727	-0.0545455	0.624242	0.2	0.0364743	-0.00606061	0.115152	0.357576	0.160019	-0.236364	-0.175758	0.0666667	0.262628	0.265068	0.0545455	-0.0375183	-0.267478	0.0424242	-0.0181818	-0.0303953	-0.272727	-0.350463	0.324115
	RCOR1	0.466667	0.369697	0.357576	0.454545	0.648485	0.381818	-0.309091	0.854545	0.29697	-0.0486324	-0.163636	-0.248485	0.357576	0.406202	0.10303	-0.551515	0.345455	0.581534	0.678834	0.321212	-0.0125061	-0.565352	0.369697	0.0181818	0.164134	-0.212121	-0.618903	0.0934947
	Resistin	-0.454545	-0.50303	-0.0181818	-0.175758	-0.575758	0.0181818	0.187879	-0.357576	0.0424242	-0.0547115	0.0787879	0.6	0.357576	-0.233874	-0.648485	0.563636	-0.551515	-0.393942	-0.484881	-0.636364	0.0625305	0.261399	-0.612121	-0.0666667	-0.474166	-0.284848	0.20133	0.0623298
	RRM2B	-0.321212	-0.393939	-0.381818	-0.636364	-0.551515	-0.539394	0.612121	-0.212121	-0.321212	0.182372	0.333333	0.139394	-0.381818	-0.652385	-0.0666667	0.381818	-0.0666667	-0.75662	-0.652973	-0.030303	-0.256375	0.747724	-0.393939	-0.0666667	-0.164134	-0.321212	0.410117	0.0685628
	S100A8	-0.369697	-0.224242	-0.224242	-0.466667	-0.442424	-0.163636	0.418182	-0.333333	-0.2	0.109423	0.29697	0.2	-0.212121	-0.492366	-0.0787879	0.466667	-0.260606	-0.581534	-0.640043	-0.236364	-0.0937958	0.626143	-0.29697	0.163636	0.0121581	-0.236364	0.20133	0.268018
	sCD163	0.333333	0.369697	0.248485	0.393939	0.50303	0.357576	-0.442424	0.212121	0.2	-0.19453	-0.369697	-0.284848	-0.030303	0.504675	0.357576	-0.345455	0.2	0.59404	0.446091	0.430303	0.187592	-0.498483	0.369697	0.175758	0.249241	0.527273	-0.320637	0.0373979
	sCD25	0.163636	0.406061	-0.175758	-0.127273	0.163636	-0.115152	0.151515	0.224242	-0.284848	0.224925	0.321212	-0.10303	-0.309091	0.00615457	0.00606061	-0.0545455	0.212121	0.137567	0.0581857	0.10303	-0.437714	0.0668696	0.260606	-0.187879	0.340427	-0.0424242	0.0820233	0.112194
	SCF	-0.406061	-0.29697	-0.284848	-0.430303	-0.515152	-0.272727	0.490909	-0.272727	-0.248485	0.297874	0.50303	0.406061	0.0666667	-0.529293	-0.478788	0.430303	-0.309091	-0.562775	-0.510741	-0.587879	-0.231363	0.528878	-0.357576	-0.127273	-0.12766	-0.50303	0.410117	0.143359
	sgp130	0.0424242	-0.321212	-0.175758	0.0666667	-0.224242	-0.0909091	0.030303	-0.260606	0.0424242	-0.121581	-0.2	-0.151515	0.0787879	-0.160019	0.224242	-0.127273	-0.0666667	-0.0500244	0.0581857	0.030303	-0.0500244	0.0607906	-0.284848	0.272727	0.0364743	0.115152	0.350463	-0.673162
	SH2D1A	0.632222	0.595747	0.0121581	0.249241	0.741645	0.0851068	-0.0851068	0.844989	-0.0364743	0.256098	0.0911858	-0.480245	-0.0364743	0.256192	0.358664	-0.753803	0.607906	0.611529	0.719809	0.571431	-0.344965	-0.439024	0.589668	-0.0668696	0.560976	-0.00607906	-0.201943	0.0312598
	sIL-6Ralpha	-0.115152	-0.00606061	0.260606	0.212121	0.0545455	0.2	-0.0787879	0.381818	0.29697	-0.231004	-0.0909091	-0.00606061	-0.0181818	0.043082	-0.0181818	-0.030303	0.030303	0.187592	0.252138	0.0545455	-0.0250122	0.0303953	0.0424242	0.563636	0.0607906	-0.139394	-0.231157	0.012466
	SIRT2	0.612121	0.587879	0.030303	0.224242	0.709091	0.236364	-0.127273	0.575758	-0.0424242	0.279637	0.127273	-0.478788	0.212121	0.196946	0.406061	-0.648485	0.430303	0.412702	0.510741	0.309091	-0.150073	-0.413376	0.551515	-0.151515	0.559273	-0.212121	-0.410117	0.0997277
	SIT1	-0.381818	-0.260606	0.515152	0.418182	0.00606061	0.466667	-0.345455	0.0545455	0.551515	-0.19453	-0.212121	0.478788	0.624242	0.246183	-0.527273	0.10303	-0.369697	0.231363	0.239208	-0.490909	0.575281	-0.340427	-0.0787879	0.369697	-0.370822	-0.0181818	-0.231157	0.35528
	SLAMF1	0.721212	0.757576	-0.151515	0.0545455	0.806061	-0.187879	0.0666667	0.866667	-0.260606	0.425534	0.29697	-0.709091	-0.345455	0.110782	0.587879	-0.842424	0.854545	0.443967	0.665903	0.733333	-0.487738	-0.267478	0.806061	-0.248485	0.70517	-0.115152	-0.171503	0.0373979
	SMAD1	0.175758	0.357576	0.309091	0.357576	0.418182	0.551515	-0.29697	0.321212	0.224242	-0.00607906	-0.0181818	0.0181818	0.442424	0.332347	-0.0909091	-0.163636	-0.0545455	0.425208	0.316789	-0.163636	0.118808	-0.407297	0.260606	0.10303	0.224925	-0.139394	-0.499597	0.311649
	SPRY2	0.29697	0.430303	0.29697	0.29697	0.6	0.345455	-0.127273	0.866667	0.2	0.164134	0.139394	-0.0909091	0.321212	0.240028	-0.0787879	-0.430303	0.284848	0.462726	0.549532	0.115152	-0.0875428	-0.38906	0.430303	0.0424242	0.267478	-0.369697	-0.51451	0.430076
	SRPK2	0.345455	0.466667	0.10303	0.139394	0.539394	0.212121	0.0666667	0.830303	0.0181818	0.334348	0.357576	-0.163636	0.284848	0.0369274	-0.030303	-0.442424	0.321212	0.300147	0.446091	0.0424242	-0.293894	-0.218846	0.418182	-0.0545455	0.413376	-0.587879	-0.395203	0.342814
	ST1A1	0.551515	0.612121	-0.115152	0.00606061	0.6	0.0424242	0.00606061	0.321212	-0.260606	0.462008	0.369697	-0.466667	0.175758	0.0307729	0.369697	-0.515152	0.406061	0.0937958	0.252138	0.0909091	-0.150073	-0.243162	0.587879	-0.50303	0.504562	-0.442424	-0.38029	0.162057
	ST3GAL1	-0.139394	-0.0545455	-0.430303	-0.721212	-0.29697	-0.466667	0.6	-0.212121	-0.515152	0.443771	0.539394	0.10303	-0.309091	-0.560066	-0.0545455	0.333333	-0.00606061	-0.73786	-0.730554	-0.0787879	-0.243869	0.613985	-0.139394	-0.490909	-0.00607906	-0.381818	0.231157	0.442542
	STAMBP	0.163636	0.163636	0.224242	0.309091	0.369697	0.236364	-0.163636	0.539394	0.284848	-0.109423	-0.175758	-0.224242	-0.0181818	0.172328	0.248485	-0.393939	0.248485	0.443967	0.510741	0.381818	0.00625305	-0.224925	0.260606	0.539394	0.285716	0.139394	-0.186417	0.0436309
	STC1	-0.224242	-0.551515	-0.0424242	-0.127273	-0.466667	0.0909091	0.139394	-0.260606	0.10303	-0.170214	-0.2	0.393939	0.333333	-0.178483	-0.321212	0.369697	-0.454545	-0.281387	-0.42023	-0.224242	0.0812897	0.164134	-0.69697	0.0787879	-0.38298	-0.030303	0.171503	-0.0810287
	sTRAIL	-0.390251	-0.359763	-0.0121953	-0.237809	-0.457326	-0.140247	0.140247	-0.304884	0.036586	-0.290521	-0.152442	0.170735	-0.378056	-0.201247	-0.0121953	0.463423	-0.213419	-0.349167	-0.448819	0.0609767	0.0754956	0.446485	-0.359763	0.335372	-0.256882	0.18293	0.135041	0.0156778
	STX8	0.212121	0.430303	0.442424	0.551515	0.442424	0.660606	-0.575758	0.187879	0.309091	-0.279637	-0.284848	-0.00606061	0.357576	0.640076	-0.0666667	-0.0909091	-0.0909091	0.644065	0.4073	-0.10303	0.206351	-0.595747	0.284848	0.0787879	0.115502	0.163636	-0.618903	0.112194
	TGF-alpha	-0.381818	-0.309091	0.115152	-0.0787879	-0.393939	0.187879	0.10303	-0.187879	0.0909091	-0.0121581	0.175758	0.575758	0.539394	-0.14771	-0.69697	0.515152	-0.527273	-0.331412	-0.39437	-0.769697	0.0937958	0.151976	-0.442424	-0.151515	-0.413376	-0.563636	-0.126763	0.224387
	Thrombomodulin	-0.2	0.0909091	-0.0666667	-0.29697	-0.0909091	-0.127273	0.345455	0.248485	-0.151515	0.224925	0.442424	0.163636	-0.175758	-0.289265	-0.236364	0.212121	0.0181818	-0.256375	-0.226278	-0.151515	-0.262628	0.376901	0.0424242	0.00606061	0.0851068	-0.442424	-0.02237	0.448775
	TIGAR	0.212121	0.272727	0.0666667	-0.0545455	0.345455	0.00606061	0.151515	0.69697	-0.030303	0.243162	0.260606	-0.0909091	0.0424242	-0.0369274	-0.030303	-0.248485	0.309091	0.0687836	0.187487	0.2	-0.212604	-0.0425534	0.260606	-0.151515	0.151976	-0.442424	-0.320637	0.411377
	TMPRSS15	0.248485	0.248485	-0.272727	-0.272727	0.187879	-0.29697	0.236364	0.0666667	-0.29697	0.261399	0.236364	-0.490909	-0.406061	-0.270801	0.587879	-0.272727	0.393939	-0.22511	-0.0581857	0.393939	-0.181339	0.249241	0.321212	-0.0666667	0.407297	-0.115152	0.00745667	0
	TNF	-0.0424242	-0.0666667	-0.442424	-0.551515	-0.127273	-0.442424	0.539394	0.0181818	-0.369697	0.370822	0.284848	-0.0545455	-0.563636	-0.455439	0.224242	-0.00606061	0.187879	-0.3064	-0.342649	0.442424	-0.293894	0.468087	-0.0545455	0.0666667	0.273557	0.260606	0.589077	0.336581
	TNFB	-0.466667	-0.260606	0.478788	0.284848	-0.260606	0.466667	-0.478788	-0.466667	0.442424	-0.632222	-0.563636	0.442424	0.0787879	0.418511	-0.29697	0.575758	-0.539394	0.14382	-0.213348	-0.236364	0.606546	-0.139818	-0.284848	0.406061	-0.486324	0.563636	-0.275897	0.205688
	TNFRSF9	0.393939	0.612121	0.0424242	0.0787879	0.575758	-0.0181818	-0.030303	0.672727	-0.139394	0.273557	0.260606	-0.260606	-0.163636	0.227719	0.0909091	-0.406061	0.490909	0.381436	0.43316	0.321212	-0.300147	-0.267478	0.587879	-0.321212	0.340427	-0.139394	-0.275897	0.299183
	TNFSF14	-0.127273	0.0909091	0.29697	0.236364	0.151515	0.393939	-0.0666667	0.357576	0.248485	0.133739	0.260606	0.29697	0.636364	0.0369274	-0.490909	-0.00606061	-0.187879	0.125061	0.213348	-0.587879	0.0812897	-0.176293	0.0909091	0.0909091	0	-0.636364	-0.365377	0.373979
	TNNI3	-0.139394	0.10303	-0.527273	-0.757576	-0.115152	-0.587879	0.721212	-0.0424242	-0.587879	0.735566	0.781818	0.0181818	-0.466667	-0.664694	0.030303	0.0787879	0.2	-0.619052	-0.510741	0.0181818	-0.325159	0.626143	0.163636	-0.333333	0.303953	-0.284848	0.499597	0.64823
	TOP2B	0.0181818	0.0181818	0.2	0.163636	0.127273	0.284848	0.00606061	0.539394	0.212121	-0.00607906	0.030303	0.212121	0.333333	0.0800095	-0.333333	-0.0545455	-0.0545455	0.243869	0.213348	-0.0787879	-0.125061	-0.145897	-0.0787879	0.175758	0	-0.272727	-0.20133	0.236853
	TRAF2	0.321212	0.442424	0.0424242	0.248485	0.454545	0.0181818	-0.10303	0.563636	0.030303	0.0303953	0.030303	-0.406061	-0.29697	0.190792	0.333333	-0.490909	0.466667	0.519003	0.614183	0.442424	-0.312653	-0.200609	0.490909	0.284848	0.486324	0.127273	-0.0521967	-0.155824
	TRAIL	0.272727	0.127273	-0.127273	-0.115152	0.236364	-0.163636	0.272727	0.660606	-0.0787879	0.188451	0.139394	-0.260606	-0.212121	-0.172328	0.236364	-0.369697	0.406061	0.0875428	0.226278	0.515152	-0.387689	0.0911858	0.127273	0.127273	0.297874	-0.163636	0.0372833	0.0623298
	TRANCE	0.490909	0.515152	0.2	0.224242	0.757576	0.2	-0.127273	0.854545	0.0909091	0.25532	0.0909091	-0.333333	0.163636	0.246183	0.236364	-0.636364	0.50303	0.437714	0.575392	0.430303	-0.0312653	-0.443771	0.587879	-0.127273	0.346506	-0.2	-0.499597	0.423843
	TREM1	0.345455	0.539394	0.163636	0.224242	0.6	0.236364	-0.0424242	0.842424	0.0545455	0.261399	0.272727	-0.163636	0.175758	0.184637	-0.030303	-0.454545	0.357576	0.462726	0.549532	0.127273	-0.268881	-0.316111	0.50303	-0.0181818	0.413376	-0.369697	-0.38029	0.349047
	TRIM21	-0.490909	-0.418182	0.478788	0.406061	-0.2	0.321212	-0.309091	0.0787879	0.624242	-0.547115	-0.490909	0.357576	0.0545455	0.221565	-0.284848	0.187879	-0.284848	0.325159	0.265068	-0.0424242	0.387689	-0.0972649	-0.236364	0.927273	-0.328269	0.430303	0.02237	0.012466
	TRIM5	-0.29697	-0.175758	0.454545	0.430303	-0.2	0.612121	-0.527273	-0.381818	0.454545	-0.650459	-0.563636	0.369697	0.284848	0.473902	-0.29697	0.466667	-0.563636	0.3064	-0.0581857	-0.333333	0.425208	-0.25532	-0.321212	0.430303	-0.334348	0.418182	-0.320637	-0.0747958
	TWEAK	0.745455	0.757576	-0.333333	-0.115152	0.721212	-0.139394	0.272727	0.721212	-0.430303	0.686933	0.587879	-0.636364	-0.0424242	-0.135401	0.490909	-0.769697	0.684848	0.193845	0.42023	0.381818	-0.59404	-0.133739	0.684848	-0.430303	0.83891	-0.515152	-0.141677	0.112194
	uPA	-0.0787879	-0.0545455	0.309091	0.187879	-0.0545455	0.29697	-0.321212	-0.175758	0.236364	-0.419455	-0.345455	0.0545455	0.127273	0.258492	-0.00606061	0.260606	-0.212121	0	-0.122837	-0.0909091	0.318906	-0.103344	-0.115152	0.0545455	-0.285716	0.0181818	-0.499597	-0.0311649
	VEGF	0.430303	0.563636	-0.151515	-0.10303	0.539394	-0.0181818	0.2	0.50303	-0.260606	0.547115	0.527273	-0.406061	0.0787879	-0.160019	0.309091	-0.490909	0.430303	0.0187592	0.226278	0.10303	-0.281387	-0.0425534	0.563636	-0.272727	0.595747	-0.575758	-0.275897	0.317882
	vWF	0.29697	0.406061	-0.236364	-0.0909091	0.284848	-0.0424242	0.272727	0.418182	-0.284848	0.51672	0.563636	-0.127273	0.163636	-0.172328	-0.0666667	-0.309091	0.224242	0.0875428	0.200418	-0.151515	-0.500244	-0.0121581	0.284848	-0.272727	0.486324	-0.539394	0.0521967	0.105961
	WAS	0.624242	0.563636	0.0787879	0.272727	0.769697	0.224242	-0.163636	0.672727	0.0181818	0.273557	0.0666667	-0.478788	0.212121	0.246183	0.406061	-0.733333	0.490909	0.487738	0.614183	0.406061	-0.0937958	-0.492403	0.587879	-0.127273	0.51672	-0.127273	-0.395203	0.137126
	YES1	0.563636	0.515152	0.236364	0.490909	0.69697	0.442424	-0.309091	0.684848	0.187879	0.0911858	-0.00606061	-0.357576	0.490909	0.356965	0.187879	-0.636364	0.309091	0.600293	0.717624	0.10303	-0.100049	-0.589668	0.466667	-0.0181818	0.419455	-0.333333	-0.55925	-0.0747958
	ZBTB16	0.2	0.466667	0.515152	0.490909	0.660606	0.575758	-0.418182	0.672727	0.369697	-0.0121581	-0.0666667	0.00606061	0.406061	0.504675	-0.127273	-0.333333	0.139394	0.625305	0.588322	0.0181818	0.237616	-0.595747	0.50303	0.115152	0.158055	-0.0909091	-0.678557	0.560968

## Sheet: Spearman R Sev
	Analytes	Phenograph_1	Phenograph_2	Phenograph_3	Phenograph_4	Phenograph_5	Phenograph_6	Phenograph_7	Phenograph_8	Phenograph_9	Phenograph_10	Phenograph_11	Phenograph_12	Phenograph_13	Phenograph_14	Phenograph_15	Phenograph_16	Phenograph_17	Phenograph_18	Phenograph_19	Phenograph_20	Phenograph_21	Phenograph_22	Phenograph_23	Phenograph_24	Phenograph_25	Phenograph_26	Phenograph_27	Phenograph_28
	4E-BP1	-0.121429	-0.268097	-0.171429	-0.207328	-0.0107143	-0.196604	-0.101877	0.0983021	0.0142985	0.0160858	-0.0178571	-0.135714	-0.285714	-0.386979	0.150134	-0.161291	-0.0875782	0.100269	0.125449	0.350313	-0.158565	0.446055	0.0678571	0.148347	0.105451	-0.239286	0.0332482	0.195755
	ADA	-0.164286	-0.0786417	0.0535714	-0.219839	-0.321429	-0.11975	0.423593	-0.0893655	-0.132261	0.176944	0.292857	0.332143	-0.267857	-0.072672	0.100089	0.431902	-0.130474	-0.284692	-0.258066	-0.155496	-0.0828862	0.33634	-0.335714	0.00714924	-0.0428955	0.267857	0.130435	0.313208
	AGR2	-0.406179	-0.427633	0.0135896	-0.193417	-0.279343	0.0445766	-0.117108	-0.00377768	0.227416	-0.0817788	-0.123817	0.0332191	0.0105697	-0.241213	-0.176795	0.0204447	-0.326392	0.00907982	0.232636	0.103508	0.181021	0.125111	-0.253673	0.0083109	-0.489587	-0.416749	0.266223	-0.190312
	AMN	0.426471	0.251656	-0.523529	-0.147167	0.217647	-0.222222	0.316409	-0.0500368	-0.348786	0.00294987	0.244118	-0.455882	0.102941	0.262517	0.540103	0.066372	0.584253	-0.346353	-0.205167	0.231052	-0.188153	0.0445789	-0.214706	-0.276674	0.363503	0.25	0.213907	-0.377091
	Antithrombin	-0.273529	-0.292862	0.00588235	-0.0103017	-0.35	0.0706402	-0.276674	0.0264901	0.201619	-0.0530976	-0.311765	0.185294	-0.0117647	0.0462388	-0.217807	-0.315636	-0.342899	0.0781137	0.0295205	-0.228109	-0.0355565	-0.356631	-0.141176	0.389993	-0.195732	0.00294118	-0.440779	0.24447
	AREG	-0.207143	-0.187668	-0.160714	-0.316354	-0.0678571	-0.123324	-0.0786417	-0.176944	0.0357462	-0.0501795	0.0464286	-0.164286	0.171429	-0.192049	-0.235714	-0.145032	-0.107143	-0.0966879	0.279823	0.18588	0.237847	0.075886	-0.214286	-0.253571	-0.375335	-0.510714	0.291561	-0.303487
	ATP6AP2	-0.0764706	-0.278146	-0.220588	-0.101545	-0.0147059	-0.0323768	-0.10596	0.145695	-0.0161884	-0.0619472	-0.0647059	-0.202941	0.514706	0.0671208	-0.213392	-0.0796464	-0.00588668	0.0117907	0.23026	0.217807	0.314083	-0.191689	-0.335294	0.15894	0.0456218	0.111765	0.0259281	-0.150197
	AXIN1	-0.05	-0.33244	-0.385714	-0.191242	-0.0428571	-0.080429	-0.153709	0.0571939	0.0142985	-0.33244	-0.232143	-0.267857	0.0892857	-0.0872064	0.16622	-0.25269	0.023235	-0.166518	-0.057348	0.293119	-0.0973012	-0.0899304	-0.428571	0.189455	0.0446828	-0.25	0.0639388	-0.332784
	BACH1	-0.296429	-0.318141	-0.232143	-0.284182	-0.146429	-0.121537	0.117963	-0.484361	-0.116175	-0.182797	0	0.0857143	-0.0571429	-0.266332	-0.125	-0.0286483	-0.1	-0.318712	-0.238567	0.647007	-0.0216225	0.0975677	-0.317857	-0.182143	0.101877	-0.585714	0.286446	-0.399527
	BAFF	-0.0470588	-0.0500368	0.297059	-0.111847	-0.114706	-0.0765269	0.348786	0.169242	-0.0824136	0.0737466	0.164706	0.485294	-0.358824	-0.316214	-0.0353201	0.505902	-0.206034	-0.138541	-0.333582	-0.186902	-0.0948174	0.503742	-0.0823529	0.163355	0.13245	0.238235	0.0713024	0.391472
	BAMBI	0.105882	-0.14128	-0.173529	-0.0883002	0.429412	-0.0765269	-0.0397351	0.516556	-0.0971303	-0.0471978	0.0588235	-0.273529	0.247059	-0.13275	0.0647535	-0.10767	0.228109	0.101695	0.342438	0.236939	0	0.0683544	0.0441176	0.0927153	0.450331	0.211765	0.213907	-0.0543267
	BANK1	0.0617647	-0.183959	-0.276471	-0.0367918	-0.267647	0.0500368	-0.111847	-0.0220751	0.113319	-0.274337	-0.297059	-0.15	-0.0411765	0.0626461	0.297277	-0.088496	-0.0191317	-0.113486	-0.180075	0.0750552	-0.11704	-0.126307	-0.4	0.157469	-0.216336	-0.144118	-0.0972306	-0.262046
	BID	-0.0205882	-0.459161	-0.252941	-0.225166	-0.167647	-0.0367918	0.0279617	0.278146	0.0765269	-0.333335	-0.279412	0.0676471	-0.102941	-0.147666	0.261957	-0.11947	-0.0235467	-0.266766	-0.118082	0.210449	-0.240007	0.0208035	-0.423529	0.200147	0.0721119	-0.0147059	-0.155569	-0.0463375
	BIRC2	-0.298231	-0.518731	-0.149116	-0.16563	-0.301868	-0.0546032	-0.00546032	-0.0273016	0.0491429	-0.182501	-0.247314	0.138205	-0.12002	-0.173433	0.0654654	-0.0455843	-0.185485	-0.187807	-0.325145	0.402244	-0.15597	-0.0239195	-0.261861	0.236403	0.114667	-0.189122	-0.148456	-0.199517
	BTC	-0.317881	-0.397644	-0.238411	-0.293078	-0.172185	-0.0751105	0.0552283	-0.0684831	0.0648012	-0.107749	-0.0412068	0.0500368	-0.310523	-0.288086	0.0338733	-0.145388	-0.167894	-0.129794	0.0627772	0.253314	-0.187551	0.109299	-0.276674	-0.164948	-0.150221	-0.412068	0.330827	-0.19508
	BTN3A2	-0.339286	-0.362824	0.0285714	-0.0983021	-0.435714	0.0482574	0.132261	-0.260947	-0.0250224	-0.0609323	-0.0571429	0.357143	0.0464286	-0.119578	-0.3	0.299016	-0.346429	-0.150403	-0.374892	0.175156	0.154961	0.00722724	-0.485714	0.3	0.0607686	0.0178571	0.023018	-0.0653074
	C5a	-0.558824	-0.42237	0.261765	0.163355	-0.726471	0.354673	0.0161884	-0.398823	0.259014	-0.115045	-0.235294	0.552941	0.0441176	0.108885	-0.409124	0.367258	-0.613687	0	-0.364578	-0.100074	0.284452	-0.32394	-0.552941	0.264901	-0.403238	0.0235294	-0.0648204	-0.0671094
	CA14	-0.491176	-0.509198	0.167647	0.0912436	-0.238235	0.291391	-0.342899	-0.0735835	0.397351	-0.235989	-0.364706	0.05	0.326471	0.18943	-0.362031	0.0457229	-0.292862	0.190126	0.247972	0.161884	0.435568	-0.202091	-0.182353	0.232524	-0.387049	-0.270588	0.00648204	-0.421831
	CALCA	0.182353	0.172185	-0.25	-0.437086	0.288235	-0.320824	0.179544	0.0956586	-0.239882	0.0855461	0.326471	-0.282353	-0.102941	-0.326655	0.170714	-0.044248	0.239882	-0.243184	0.200739	0.01766	-0.124448	0.494826	-0.0411765	-0.320824	0.0338484	-0.267647	0.479671	-0.08149
	CAPG	-0.114706	-0.0691685	-0.379412	-0.473878	-0.0235294	-0.44003	0.291391	0.0750552	-0.331126	0.359884	0.385294	-0.232353	-0.0117647	-0.232686	0.0971303	-0.0634221	0.10596	-0.322772	0.0295205	0.0706402	-0.143708	0.194661	-0.0764706	-0.179544	0.0986019	0.05	0.298174	0.00639137
	CASP-8	-0.2	-0.602324	-0.346429	-0.269884	-0.253571	-0.134048	-0.109026	0.0589813	0.0786417	-0.344951	-0.314286	-0.0464286	0.0214286	-0.127176	0.0714924	-0.184589	-0.11975	-0.213071	-0.132617	0.421805	-0.0594619	0.0683471	-0.525	0.343164	0.0625559	-0.178571	-0.181586	-0.148774
	CCL11	-0.673546	-0.359145	0.508476	0.358407	-0.561534	0.522862	-0.353983	-0.479352	0.536136	-0.184775	-0.344879	0.343405	0.137067	0.317661	-0.505163	0.414634	-0.601033	0.378139	0.0110947	-0.0855458	0.573876	-0.127331	-0.246132	0.466077	-0.60472	-0.218129	0.0129928	-0.212183
	CCL13	0.0607143	0.151921	-0.507143	-0.164433	-0.0642857	-0.194817	-0.0357462	-0.47185	-0.226988	0.0840036	0.0607143	-0.532143	0.2	0.0781224	0.100089	-0.189965	0.194817	-0.198747	-0.175628	0.293119	0.0522544	-0.134896	-0.0928571	-0.334227	-0.0697051	-0.410714	0.184144	-0.712548
	CCL17	-0.078056	0.114223	-0.0648012	0.204127	-0.220913	0.26308	-0.193073	-0.38762	0.0943257	0.00886264	-0.116348	-0.206186	0.126657	0.130705	-0.0221076	0.0546529	-0.0980103	0.173432	-0.13969	-0.0309506	0.181754	-0.151792	-0.0368189	-0.0854827	-0.22255	-0.197349	0.116849	-0.559269
	CCL19	-0.2	0.0107239	-0.0678571	-0.262735	-0.0214286	-0.159071	0.386059	-0.203753	-0.307417	0.275246	0.457143	0.0571429	-0.192857	-0.390612	0.0840036	0.189965	-0.0268097	-0.264996	-0.139786	0.18588	-0.133339	0.226625	-0.00714286	-0.44504	0.114388	-0.146429	0.583122	-0.0880898
	CCL2	-0.0397351	0.404271	-0.145695	-0.145803	-0.260486	-0.142121	0.184831	-0.329897	-0.282032	0.535795	0.385578	-0.15894	0.0647535	0.0985164	-0.095729	0.191882	-0.0456554	-0.111357	-0.228952	-0.558174	0.0852502	-0.00817882	-0.0279617	-0.179676	-0.178203	0.201619	0.204334	-0.165499
	CCL20	0.151582	0.173785	-0.100074	0.173049	0.236939	0.0419735	-0.407953	-0.216495	0.0471281	-0.079705	-0.0868286	-0.44886	0.57248	0.14255	-0.26215	-0.407381	0.11782	0.276549	0.450519	0.321797	0.405495	-0.30559	0.11479	-0.0824742	-0.135493	-0.342899	-0.0583813	-0.126323
	CCL22	0.0117647	0.00883002	-0.138235	-0.00735835	-0.126471	-0.0338484	-0.0191317	-0.133922	-0.164827	0.0088496	-0.0617647	-0.0617647	0.102941	-0.214787	-0.0309051	-0.0678469	-0.0956586	-0.0899044	-0.394099	0.144224	-0.0429641	-0.136709	-0.0617647	0.0824136	0.178072	-0.0941176	-0.0713024	-0.19973
	CCL23	-0.402941	0.10596	0.270588	-0.0382634	-0.102941	-0.0117734	0.204562	-0.331126	-0.111847	0.277287	0.282353	0.25	-0.1	-0.0462388	-0.326711	0.290562	-0.226637	-0.0825352	-0.225832	-0.254599	0.0637055	-0.117391	0.0941176	-0.198676	-0.175129	-0.152941	0.453743	-0.167774
	CCL24	-0.155882	0.0191317	0.0264706	0.0353201	-0.0176471	0.186902	0.0103017	-0.161884	0.0750552	-0.0471978	0.1	-0.158824	0.144118	0.0238652	-0.0367918	0.294987	-0.0529801	0.0766398	0.134318	-0.0220751	0.240007	0.00742982	-0.25	-0.207506	-0.338484	-0.232353	0.674132	-0.496929
	CCL25	-0.428256	-0.138439	0.332598	-0.0751105	-0.284032	0.00589102	0.270987	-0.180412	-0.0250368	0.16679	0.203091	0.529801	-0.289919	-0.231364	-0.28866	0.397049	-0.399853	-0.0840709	-0.26588	-0.153166	0.00296523	0.191087	-0.103017	0.100147	-0.0441826	0.0456218	0.220551	0.299017
	CCL26	-0.156343	-0.457566	0.206491	0.0339484	-0.318585	0.354244	-0.203691	0.121034	0.370481	-0.45858	-0.415931	0.339235	0.0943957	-0.246837	-0.239115	0.164201	-0.436901	0.097561	0.0799408	0.0428045	0.276377	0.141584	-0.542775	0.299632	-0.317344	-0.197641	-0.0650119	0.00641026
	CCL27	0.144118	0.279617	-0.176471	-0.130979	-0.214706	-0.264901	0.213392	-0.0794702	-0.328183	0.412981	0.244118	-0.164706	-0.0764706	-0.149157	0.144224	0.255163	0.00588668	-0.140015	-0.5048	-0.217807	-0.0622239	0.277875	0.0794118	0.0544518	0.0986019	0.229412	-0.0324102	-0.08149
	CCL28	-0.274082	-0.019274	0.327416	0.351379	-0.462235	0.27799	0.0518914	-0.382514	0.197929	-0.0029718	-0.0770392	0.404456	-0.487421	0.0390693	0.0103783	0.499262	-0.412166	0.248704	-0.472122	-0.100076	-0.0231343	0.136977	-0.0888913	0.303194	-0.176431	0.0488902	0.0522419	0.128778
	CCL3	-0.0103017	-0.00441826	0.0662252	-0.0147275	0.281089	-0.0515464	0.216495	0.287923	-0.18704	0.15941	0.204562	-0.0323768	0.139809	0.0104487	0.078056	0.249447	0.226804	-0.081121	-0.0871496	0.0795287	-0.0237218	0.118221	0.261957	-0.00441826	0.502209	0.398823	0.136223	-0.151907
	CCL4	0.0236164	-0.0428362	-0.398527	-0.111522	-0.126938	-0.0849339	-0.140326	-0.308716	-0.0679471	-0.0296077	-0.0383766	-0.459044	0.416239	0.0523981	-0.046529	-0.173205	0.0694242	-0.0621302	0.0637037	0.361154	0.28476	-0.119317	-0.276017	-0.138848	-0.203841	-0.326201	0.110602	-0.481125
	CCL7	-0.621406	-0.375186	0.188931	-0.18907	-0.435427	0.11226	0.0354507	-0.231906	0.1226	0.0977054	0.0339486	0.366054	-0.132842	-0.474577	-0.426885	0.135455	-0.58789	-0.025148	-0.02	-0.0258494	0.138291	0.13274	-0.205167	-0.0694242	-0.363369	-0.391147	0.344818	-0.0593388
	CCL8	-0.603571	-0.49866	0.189286	-0.100089	-0.485714	0.112601	0.100089	-0.268097	0.180518	0.0178731	-0.0892857	0.514286	0.0321429	0.199848	-0.418231	0.164876	-0.361037	-0.189795	-0.136202	-0.0697051	0.210819	-0.170868	-0.282143	0.0929402	-0.198392	0.0535714	-0.173914	-0.101793
	CD14	-0.167647	-0.00735835	0.0823529	-0.332598	-0.0382353	-0.16777	0.445916	0.0883002	-0.256071	0.265488	0.411765	0.305882	-0.197059	-0.399742	-0.0883002	0.299411	-0.122149	-0.303612	-0.14465	-0.210449	-0.137782	0.3388	-0.105882	-0.185431	0.157469	0.164706	0.388922	0.218905
	CD147	-0.564706	-0.207506	0.167647	-0.0264901	-0.235294	0.0220751	-0.147167	-0.284032	0.0986019	0.22124	0.0852941	0.147059	-0.0147059	-0.219261	-0.529801	-0.0250739	-0.467991	0.254975	0.183027	0.0456218	0.247414	-0.00742982	0.0529412	0.0986019	-0.235467	-0.297059	0.233353	0.110251
	CD244	0.196429	-0.0196604	0.0428571	0.384272	0.0928571	0.371761	-0.125112	-0.209115	0.144772	-0.537981	-0.278571	-0.0785714	0.760714	0.654048	-0.171582	0.17742	0.234138	0.0143241	0.0501795	0.346738	0.531553	-0.501812	-0.471429	0.105451	0.0125112	0.128571	-0.0895144	-0.424789
	CD28	-0.260714	-0.123324	-0.264286	-0.180518	-0.339286	-0.164433	0.348526	-0.516533	-0.269884	0.164876	0.210714	0.125	-0.2	-0.188426	0.0714286	0.157565	-0.0892857	-0.322293	-0.509422	0.359249	-0.194602	0.0415566	-0.242857	-0.160714	0.189455	-0.1	0.237852	-0.21513
	CD40	-0.0321429	-0.355675	-0.189286	0.0107239	0.132143	0.0750671	-0.314567	0.144772	0.13941	-0.296694	-0.221429	-0.3	0.253571	-0.112642	-0.0411081	-0.224016	-0.023235	0.24172	0.387099	0.448615	0.198206	0.041368	-0.232143	0.219839	0.0822163	-0.2	0.11509	-0.119411
	CD44	-0.0117647	-0.194261	-0.176471	-0.188374	-0.329412	-0.0456218	0.289919	-0.00147167	-0.0750552	-0.0383482	0.0382353	0.102941	0.182353	0.266992	0.0647535	0.386432	0.0250184	-0.344879	-0.255352	-0.108904	0.137782	0.0341772	-0.623529	0.133922	-0.0367918	0.420588	-0.0324102	-0.107056
	CD5	-0.0785714	-0.0983021	-0.0678571	-0.0464701	-0.192857	0.0607686	0.162645	-0.191242	-0.0822163	0.0482574	0.132143	-0.0464286	0.203571	-0.018168	-0.0178731	0.315414	-0.0411081	-0.0895258	-0.0752693	0.155496	0.239649	0.140291	-0.314286	-0.0983021	-0.0375335	0.0678571	0.245525	-0.236864
	CD6	-0.0464286	-0.455764	0.0857143	0.00536193	-0.260714	0.180518	0.200179	0.210903	0.125112	-0.396783	-0.242857	0.432143	0	0.0962905	0.105451	0.372762	-0.0697051	-0.238139	-0.347672	0.101877	-0.00900937	0.125903	-0.557143	0.380697	0.230563	0.428571	-0.255755	0.056769
	CD83	-0.296429	-0.421805	-0.278571	-0.226988	-0.221429	-0.142985	0.125112	-0.112601	-0.123324	0.0215055	0.0214286	0.0714286	0.107143	-0.208355	-0.167857	-0.048344	-0.132143	-0.145032	-0.150674	0.450402	0.00900937	-0.0903405	-0.325	0.0571429	0.244862	-0.0392857	0.0792841	-0.180556
	CD8A	0.175	0.441466	0.128571	0.159071	0.392857	0.0411081	0.13941	0.107239	-0.203753	0.40572	0.407143	-0.25	0.153571	0.150794	0.0607686	0.186381	0.30563	0.186214	0.204302	-0.237712	0.0882919	-0.0161875	0.485714	-0.266309	0.235925	0.364286	0.332482	-0.0822171
	CDCP1	-0.464286	-0.298481	0.196429	0.0822163	-0.446429	0.230563	0.150134	-0.420018	0.0911529	-0.0714924	0.0214286	0.303571	0.185714	0.114458	-0.27882	0.501795	-0.339589	-0.0895258	-0.26165	0.116175	0.369384	-0.118708	-0.5	0.0929402	-0.252011	-0.00714286	0.289004	-0.277972
	CES2	0.176471	-0.108904	-0.232353	-0.110375	0.247059	-0.0250184	-0.144224	0.248712	-0.0529801	-0.171092	-0.0911765	-0.338235	0.747059	0.226719	-0.139809	-0.207966	0.266372	-0.106117	0.351294	0.15011	0.331861	-0.310567	-0.258824	0.0147167	0.103017	0.126471	-0.0713024	-0.263644
	CKAP4	-0.135714	0.0661305	-0.257143	-0.3521	-0.0178571	-0.359249	0.205541	-0.250224	-0.289544	0.326167	0.4	-0.171429	-0.0642857	-0.402216	-0.0964286	-0.0787827	-0.0357143	-0.164728	0.0430498	0.205541	-0.02883	0.211397	0.0428571	-0.360714	-0.0679178	-0.307143	0.429669	-0.0460993
	CLEC1A	-0.373529	-0.51067	-0.00588235	-0.0883002	-0.241176	0.110375	-0.0897719	0.0323768	0.198676	-0.22419	-0.176471	0.0647059	0.208824	0.0134242	-0.214864	0.219765	-0.254599	0.0309507	0.101846	0.213392	0.309638	0.0312053	-0.5	0.320824	-0.183959	-0.0852941	0.213907	-0.217307
	CLEC4A	0.05	-0.0357462	-0.103571	-0.0428955	0.3	-0.112601	0.13941	-0.196604	-0.216265	-0.200718	0.0857143	-0.0892857	0.235714	0.137696	0.00357143	0.0931069	0.282143	-0.250672	-0.172199	0.54513	0.0702731	-0.149965	-0.125	-0.117857	0.323503	-0.192857	0.273658	-0.372636
	CLEC4C	0.282346	0.46723	-0.304934	-0.248687	0.101645	-0.350422	0.35419	0.116807	-0.497374	0.460932	0.4894	-0.259759	0	-0.208167	0.225877	0.0320853	0.173172	-0.245358	-0.230674	-0.42955	-0.286801	-0.087609	-0.0338815	-0.184466	0.145067	0.289875	0.358554	0.0445435
	CLEC4D	-0.0821429	-0.100089	0.289286	0.280608	0.1	0.33244	-0.150134	-0.107239	0.130474	-0.272403	-0.121429	0.0892857	0.614286	0.318874	-0.332143	0.13787	0.0142857	0.0787827	0.16323	0.159071	0.457676	-0.408339	-0.210714	0.107143	-0.0357462	0.0464286	0.046036	-0.176714
	CLEC4G	0.257143	0.150134	-0.510714	-0.705988	0.303571	-0.534406	0.641645	0.402145	-0.593387	0.351257	0.585714	-0.182143	-0.303571	-0.748267	0.464286	-0.0196957	0.339286	-0.571175	-0.154262	0.0589813	-0.612637	0.523975	0.0214286	-0.589286	0.54513	0.0892857	0.590795	-0.0998819
	CLEC6A	-0.228571	-0.250224	0.0642857	-0.0125112	-0.192857	0.126899	0.137623	-0.243074	-0.0107239	-0.11828	0.0392857	0.225	0.164286	-0.119578	-0.267857	0.350941	-0.2	-0.051925	-0.138118	0.307417	0.277489	0.0794996	-0.432143	0.0678571	0.0411081	-0.0535714	0.304349	-0.172872
	CLEC7A	-0.153571	0.00178731	-0.0285714	0.146559	0.135714	0.151921	-0.466488	-0.203753	0.191242	-0.028674	-0.0964286	-0.382143	0.4	0.0760949	-0.392857	-0.220234	-0.0785714	0.460163	0.511216	0.160858	0.486506	-0.101181	0.0857143	0.0107143	-0.2395	-0.385714	0.242968	-0.361111
	CNTN2	0.0235294	-0.151582	-0.15	-0.0897719	0.0235294	-0.136865	-0.0147167	0.347314	-0.0382634	0.0471978	-0.0205882	-0.202941	0.273529	0.195396	0.0853569	0.0353984	0.128035	-0.0442153	0.0988937	-0.0470935	0.0770392	-0.0951017	-0.120588	0.291391	0.0691685	0.352941	-0.0972306	0.00159784
	CNTNAP2	-0.242857	-0.162645	-0.0142857	-0.171582	0.117857	0.11975	-0.0893655	0.135836	0.0911529	0.00358425	0.0642857	-0.05	0.175	-0.300756	-0.292857	-0.132498	-0.142857	0.132498	0.450229	-0.0482574	0.133339	0.00722724	-0.110714	-0.221429	-0.0875782	-0.221429	0.468032	-0.265071
	CSF-1	0.342857	0.457552	-0.517857	-0.400358	-0.0428571	-0.534406	0.691689	-0.128686	-0.720286	0.464701	0.6	-0.292857	-0.235714	-0.145344	0.61126	0.31183	0.414656	-0.648167	-0.759862	-0.051832	-0.454072	0.246409	-0.103571	-0.407507	0.37891	0.317857	0.317137	-0.217288
	CST5	-0.167857	-0.105451	0.160714	0.168007	0.196429	0.0339589	-0.446828	0.223414	0.205541	0.159071	-0.103571	-0.267857	0.203571	-0.0835728	-0.310992	-0.238353	-0.169795	0.578337	0.555559	0.0178731	0.282894	-0.0539582	0.407143	0.27882	-0.126899	-0.1	-0.00255755	0.152689
	CX3CL1	-0.183959	-0.0927835	-0.0220751	-0.0581738	0.0941869	-0.164212	-0.113402	0.115611	-0.0810015	0.277491	0.136865	-0.0676969	0.228109	-0.0589605	-0.37408	-0.208857	-0.0949926	0.207227	0.317579	0.0706922	0.180137	-0.0736094	0.197204	0.169367	0.191458	0.160412	-0.0908153	0.315806
	CXADR	-0.407143	-0.536193	0.235714	0.109026	-0.182143	0.196604	-0.418231	-0.128686	0.341376	-0.33692	-0.428571	0.292857	0.278571	0.0616007	-0.675	-0.155775	-0.396429	0.256044	0.218836	0.373548	0.454072	-0.16984	-0.167857	0.475	-0.0786417	-0.3	-0.360615	0.0960403
	CXCL1	0.146235	0.0391725	-0.228954	-0.365856	0.189071	-0.480417	0.0517372	0.413159	-0.259425	0.325926	0.200888	-0.152143	-0.42541	-0.609018	0.191428	-0.302963	0.0487808	-0.00888233	0.0444774	0.0369552	-0.414436	0.595533	0.434273	0.113083	0.40355	0.011817	-0.139983	0.47747
	CXCL10	-0.335294	-0.192789	0.0647059	-0.363503	-0.102941	-0.261957	0.256071	0.0147167	-0.113319	0.230089	0.261765	0.323529	-0.276471	-0.2655	-0.251656	0.0855461	-0.208977	-0.188652	0.0162363	-0.104489	-0.0859283	0.282333	-0.0470588	-0.0220751	0.0191317	-0.0147059	0.168533	0.335547
	CXCL11	0.179412	-0.0264901	-0.408824	-0.4312	0.285294	-0.434143	0.332598	0.425313	-0.373804	0.21239	0.314706	-0.214706	-0.132353	-0.158107	0.251656	0.044248	0.335541	-0.253501	-0.0383766	0.0397351	-0.271119	0.387837	-0.0264706	-0.0470935	0.541575	0.347059	0.220389	-0.0351526
	CXCL13	-0.276471	-0.0500368	0.144118	-0.0603385	0.294118	0.0117734	-0.0809419	0.264901	-0.0338484	0.241889	0.167647	0.0117647	0.141176	-0.0894944	-0.266372	-0.21534	-0.013245	0.135594	0.397051	-0.16777	-0.0162967	-0.144139	0.4	-0.0206034	0.270787	0.15	0.129641	0.115045
	CXCL16	0.203571	0.346429	0.0178571	0.157143	0.0428571	-0.0482574	0.114286	-0.230563	-0.175	0.100359	0.178571	-0.164286	-0.139286	-0.290896	0.134048	0.291854	-0.00357462	0.114593	-0.351573	0.18588	0	0.267408	0.0821429	-0.114388	0.0196604	-0.221429	0.410503	-0.0998819
	CXCL5	0.157143	-0.262735	-0.364286	-0.0411081	0.385714	-0.00893655	-0.364611	0.169795	0.0571939	-0.450402	-0.342857	-0.485714	0.510714	0.0708552	-0.0446828	-0.487458	0.277033	0.0268578	0.318998	0.546917	0.153159	-0.29677	-0.125	0.0107239	0.203753	-0.332143	-0.0153453	-0.557902
	CXCL6	-0.228325	-0.324193	-0.222394	-0.244814	-0.391414	-0.129826	-0.0704767	-0.0801209	-0.0200302	-0.0178441	-0.124541	0.0355831	-0.109715	-0.431587	-0.0556395	-0.194798	-0.340514	-0.115158	-0.186758	0.183239	-0.100822	0.0853935	-0.284665	0.238137	-0.0727023	-0.25946	-0.101294	0.102294
	CXCL9	-0.249448	-0.180208	-0.0929896	-0.177253	-0.14465	-0.11743	0.0369278	-0.189809	-0.0110783	0.00148039	0.10775	-0.0634691	-0.0885615	-0.266482	-0.0694242	0.0969652	-0.1839	-0.0170119	0.0355556	0.280651	0.0840155	0.247582	-0.23764	0.0243723	-0.181685	-0.35277	0.409878	-0.0481125
	D-dimer	-0.147059	0.183959	-0.164706	-0.235467	-0.120588	-0.362031	0.314938	-0.144224	-0.309051	0.539825	0.464706	-0.167647	-0.282353	-0.252076	0.178072	0.100295	0.00441501	-0.162123	-0.183027	-0.0603385	-0.22371	0.227353	0.238235	-0.250184	-0.0544518	-0.0147059	0.356512	0.0479353
	DCBLD2	-0.389286	-0.423593	0.146429	0.128686	-0.428571	0.321716	-0.0554066	-0.361037	0.253798	-0.275987	-0.232143	0.225	0.421429	0.46744	-0.342857	0.38138	-0.214286	-0.0322293	-0.114799	0.0947275	0.531553	-0.330646	-0.628571	0.210714	-0.312779	0.0607143	0	-0.464835
	DCTN1	-0.0964286	-0.450402	-0.275	-0.0268097	-0.235714	0.0697051	-0.144772	-0.0875782	0.135836	-0.405021	-0.364286	-0.0642857	0.121429	-0.041671	0.114286	-0.153984	-0.0928571	-0.0805733	-0.14888	0.51832	0.0072075	-0.229465	-0.510714	0.146429	-0.0607686	-0.332143	-0.0869568	-0.35727
	DDX58	-0.457143	-0.577301	0.0535714	-0.300268	-0.425	-0.123324	0.257373	-0.00714924	0.0446828	-0.0501795	-0.0714286	0.6	-0.278571	-0.159437	-0.278571	0.100269	-0.371429	-0.288273	-0.24933	0.101877	-0.11532	0.00180681	-0.353571	0.160714	0.0268097	0.0428571	-0.209719	0.245863
	DFFA	0	0.028597	-0.210714	-0.210903	0.025	-0.13941	0.318141	-0.343164	-0.260947	-0.0501795	0.25	-0.0321429	-0.164286	-0.364169	0.135714	0.245301	0.0357143	-0.27753	-0.288792	0.450402	-0.0918956	0.310771	-0.285714	-0.310714	0.114388	-0.392857	0.626601	-0.322695
	DNER	-0.192857	-0.0589813	-0.0714286	0.0643432	-0.246429	0.109026	-0.121537	-0.486149	0.112601	-0.100089	-0.142857	-0.121429	0.460714	0.503254	-0.314567	0.0949827	-0.0321716	-0.0662491	-0.0465953	0.0428955	0.455874	-0.366916	-0.321429	-0.0142985	-0.364611	-0.175	-0.0306906	-0.587265
	DPP10	0.217857	-0.234138	-0.278571	0.0339589	0.307143	0.0375335	-0.19303	0.117963	0.0500447	-0.451616	-0.289286	-0.253571	0.532143	0.38591	-0.075	-0.17189	0.346429	0.0143241	0.17758	0.529044	0.293706	-0.290896	-0.314286	0.107143	0.336014	-0.0214286	-0.143223	-0.457152
	DPP6	0.158824	0.0838852	-0.170588	-0.295806	0.0647059	-0.292862	0.478293	0.356144	-0.317881	0.265488	0.323529	-0.0147059	0.0176471	0.247601	0.307579	0.33481	0.348786	-0.443627	-0.233212	-0.369389	-0.195561	0.112933	-0.114706	-0.013245	0.295806	0.705882	0.0259281	0.0143806
	DSG4	-0.473529	-0.339956	0.514706	0.4312	-0.423529	0.54599	-0.198676	-0.282561	0.456218	-0.259588	-0.326471	0.326471	0.367647	0.46388	-0.382634	0.595873	-0.389993	0.257923	-0.0738012	-0.00883002	0.628165	-0.219923	-0.317647	0.419426	-0.4312	0.0794118	-0.0129641	-0.30359
	EDAR	-0.267857	-0.171582	-0.214286	-0.260947	-0.225	-0.125112	0.16622	-0.228776	-0.168007	0.157707	0.0785714	0.0214286	0.025	0.0978364	-0.0678571	0.143241	0.00714286	-0.268578	-0.347986	0.00893655	-0.0270281	0.00542043	-0.160714	0.0464286	0.241287	0.125	0.0562662	-0.445627
	EGFL7	0.138235	-0.0544518	-0.226471	-0.0794702	0.311765	-0.00294334	-0.128035	0.154525	-0.0735835	-0.241889	-0.0676471	-0.358824	0.532353	0.198379	0.0250184	-0.140119	0.303164	-0.101695	0.197787	0.210449	0.160004	-0.216951	-0.226471	0.103017	0.250184	0.0382353	0.110195	-0.343536
	EGLN1	0.192857	0.121537	-0.221429	0.0178731	0.210714	0.0142985	-0.144772	-0.262735	-0.0393208	-0.19355	0.00357143	-0.485714	0.314286	0.025365	0.132143	0.0107431	0.257143	0.0196957	0.118387	0.468275	0.277489	0.146352	-0.0928571	-0.225	-0.0857909	-0.432143	0.36573	-0.568558
	EIF4G1	-0.35	-0.291332	-0.264286	-0.189455	-0.539286	-0.0911529	0.173369	-0.693477	-0.080429	-0.103943	-0.0357143	0.121429	-0.0678571	0.0616007	-0.0714286	0.195166	-0.221429	-0.34557	-0.529153	0.334227	0.0630656	-0.133704	-0.621429	-0.00714286	-0.21269	-0.364286	0.163683	-0.460993
	EN-RAGE	-0.0892857	-0.164433	-0.335714	-0.44504	0.178571	-0.325291	0.23235	-0.0589813	-0.30563	-0.00536193	0.292857	-0.0678571	-0.0464286	-0.396063	0.0142985	-0.272403	0.080429	-0.368846	0.136202	0.430742	-0.17298	0.0467638	-0.217857	-0.461126	0.164433	-0.382143	0.46036	-0.0254482
	ENAH	-0.194118	0.0441501	-0.211765	-0.195732	-0.25	-0.14128	0.0367918	-0.472406	-0.122149	0.203541	0.176471	-0.167647	-0.211765	-0.356486	0	-0.0383482	-0.164827	-0.0574799	-0.163839	0.225166	-0.0296304	0.322454	0.00294118	-0.204562	-0.142752	-0.473529	0.291692	-0.214111
	ENTPD2	-0.411765	-0.392936	0.0529412	0.154525	-0.0705882	0.253127	-0.370861	-0.138337	0.278146	-0.309736	-0.305882	0.0176471	0.485294	0.320688	-0.522443	-0.172567	-0.251656	0.238763	0.336534	0.160412	0.420752	-0.682058	-0.405882	0.259014	-0.266372	-0.223529	0.129641	-0.24447
	ENTPD6	-0.155882	-0.332598	-0.0676471	-0.148639	-0.182353	0.00441501	0.263429	0.0353201	-0.0500368	-0.135694	-0.00588235	0.194118	0.226471	0.247601	-0.00883002	0.317111	0.0412068	-0.352248	-0.227308	0.0971303	0.103707	-0.0728123	-0.494118	0.172185	0.1766	0.370588	-0.0259281	-0.127827
	ERBB2IP	-0.00294987	-0.225831	-0.395282	-0.177122	-0.150443	-0.103321	-0.0236163	-0.0634688	-0.00295204	-0.260355	-0.182892	-0.197641	-0.0766965	0.0134638	0.271587	-0.16568	0.0516606	-0.214339	-0.161362	0.234687	-0.190195	-0.153506	-0.43658	0.0590407	-0.109225	-0.262538	0.104019	-0.310897
	FABP4	-0.0647059	0.0544518	0.120588	0.275202	-0.123529	-0.0412068	-0.182487	-0.0117734	0.0191317	0.312686	-0.0558824	0.0294118	-0.108824	0.00745787	-0.0971303	-0.137169	-0.154525	0.358144	-0.106274	0.0397351	-0.0192598	-0.0326912	0.538235	0.335541	0.204562	0.255882	-0.550973	0.412244
	FABP9	-0.317647	-0.541575	-0.0470588	-0.0250184	-0.2	-0.00883002	-0.201619	0.185431	0.166299	-0.144543	-0.282353	0.0941176	0.220588	0.120817	-0.253127	-0.0973456	-0.219279	0.0972736	0.0974176	0.216336	0.177783	-0.216951	-0.261765	0.551877	0.0618102	0.152941	-0.304656	0.135817
	Factor IX	-0.261765	-0.275202	-0.252941	-0.108904	0.152941	-0.0927153	-0.444445	0.0603385	0.0161884	0.0383482	-0.182353	-0.320588	0.4	-0.128275	-0.385578	-0.747791	-0.0721119	0.181283	0.425095	0.314938	0.105188	-0.471051	0.229412	0.0412068	0.113319	-0.35	-0.155569	-0.178958
	Factor V	0.381818	-0.0909091	-0.345455	-0.539394	0.260606	-0.10303	-0.0666667	0.370822	-0.175758	-0.116573	-0.0545455	-0.248485	0.430303	-0.226309	-0.030303	-0.0787879	0.2	-0.182372	0.140247	-0.103344	0.0972649	0.0123091	-0.478788	-0.0545455	0.163636	-0.10303	0.2768	-0.387905
	Factor VII	0.382353	0.0691685	-0.494118	-0.44003	0.573529	-0.420898	0.117734	0.45769	-0.442973	0.088496	0.188235	-0.470588	0.241176	-0.380351	0.220751	-0.458704	0.507726	-0.338984	0.110702	0.320824	-0.268156	0.141167	0.255882	-0.337013	0.656365	-0.0205882	0.0453743	-0.257253
	Factor VIII	0.438235	0.248712	-0.494118	-0.219279	0.638235	-0.254599	-0.101545	0.264901	-0.297277	-0.0324485	0.164706	-0.770588	0.270588	-0.323672	0.326711	-0.44248	0.507726	-0.0397938	0.340962	0.406181	-0.1363	0.117391	0.197059	-0.360559	0.339956	-0.332353	0.427814	-0.417037
	Factor XI	-0.169242	-0.0986745	-0.219279	-0.164948	-0.0470935	-0.216495	-0.172312	0.139912	-0.116348	0.268635	0.0103017	-0.238411	0.0279617	-0.353017	-0.111193	-0.391145	-0.159794	0.0892331	0.06647	0.0154639	-0.110455	-0.148706	0.220751	0.056701	0.00147275	-0.181016	-0.0032434	-0.0255843
	Factor XII	-0.0764706	-0.0117734	0.0617647	0.122149	-0.417647	0.120677	0.241354	-0.319353	0.0103017	-0.0471978	-0.0764706	0.302941	-0.211765	0.234177	0.120677	0.370208	-0.119205	-0.212233	-0.615502	-0.14128	-0.0859283	-0.170886	-0.279412	-0.0117734	-0.163355	0.126471	-0.0777844	-0.202926
	Factor XIII	0.185294	-0.198676	-0.326471	-0.284032	-0.161765	-0.254599	0.155997	0.363503	-0.12362	-0.0707968	-0.108824	0.0382353	-0.261765	-0.16109	0.325239	-0.0501477	0.0323768	-0.274135	-0.301109	-0.0794702	-0.36001	0.14711	-0.314706	0.256071	0.1766	0.244118	-0.259281	0.172567
	FAM3B	0.05	0.180518	-0.15	-0.0536193	0.367857	-0.237712	-0.142985	0.234138	-0.180518	0.397852	0.253571	-0.414286	0.285714	-0.0380475	-0.214286	-0.257834	0.178571	0.291854	0.401798	-0.0142985	0.149556	-0.0108409	0.467857	0	0.273459	0.189286	0.0997446	0.0345745
	FCRL3	-0.198392	-0.109123	-0.27882	-0.397138	-0.210903	-0.178891	0.431127	-0.28712	-0.336315	0.18296	0.310992	0.0857909	0.116175	-0.107898	-0.051832	0.213262	0.051832	-0.494624	-0.33932	0.0894454	-0.0523011	0.0135632	-0.375335	-0.264522	0.230769	0.109026	0.3251	-0.397962
	FCRL6	0.164286	0.00714924	0.15	-0.135836	-0.192857	0.141198	0.380697	0.203753	-0.0303843	-0.0860221	0.0642857	0.271429	-0.289286	-0.251838	0.382143	0.666072	-0.0142857	-0.300807	-0.416148	-0.235925	-0.133339	0.672133	-0.289286	0.0142857	0.0607686	0.292857	0.189259	-0.0653074
	Ferritin	-0.285294	0.0412068	-0.0117647	-0.356144	-0.329412	-0.166299	0.513613	-0.341428	-0.281089	0.230089	0.394118	0.294118	-0.355882	-0.320688	-0.00441501	0.451329	-0.216336	-0.455417	-0.538749	-0.226637	-0.182227	0.267474	-0.347059	-0.236939	-0.101545	-0.108824	0.576901	-0.131023
	FGF-19	-0.142857	-0.0732797	-0.0464286	-0.0786417	-0.0428571	0.0160858	0.126899	-0.13941	-0.123324	0.121537	0.185714	-0.153571	0.192857	-0.199848	-0.0750671	0.288532	-0.0607686	-0.0268578	-0.0537638	0.168007	0.225234	0.120507	-0.132143	-0.194817	-0.0339589	-0.1	0.496165	-0.438491
	FGF-21	0.335714	0.416443	0.0892857	0.0732797	0.335714	-0.148347	0.248436	0.128686	-0.271671	0.277033	0.35	-0.0892857	0.075	0.0617712	0.171582	0.14337	0.362824	-0.0214862	0.0215055	0.0375335	-0.0540562	0.118708	0.421429	-0.218052	0.312779	0.35	-0.0127878	0.299505
	FGF-23	0.45	0.316354	-0.175	0.117963	0.453571	-0.121537	0.0375335	0.130474	-0.235925	-0.0393208	0.160714	-0.432143	0.282143	0.139894	0.266309	0.00179213	0.466488	0.0626681	0.107528	0.341376	0.0360375	0.00359722	0.117857	-0.0393208	0.368186	0.182143	0.109975	0.0313208
	FGF-5	-0.117857	-0.0643432	0.257143	0.346738	-0.0392857	0.191242	-0.464701	0.225201	0.319929	0.105451	-0.239286	-0.153571	0.235714	0.210749	-0.218052	-0.0842299	-0.201966	0.583708	0.376347	-0.243074	0.302715	-0.152882	0.260714	0.573727	-0.209115	0.228571	-0.324809	0.281887
	FGR	0.105882	0.00883002	-0.597059	-0.597498	0.229412	-0.447388	0.295806	0	-0.438558	0.0855461	0.332353	-0.376471	-0.0617647	-0.445981	0.325239	-0.367258	0.334069	-0.549743	-0.0280445	0.356144	-0.402974	0.188717	-0.114706	-0.482708	0.322296	-0.326471	0.421332	-0.262046
	FKBP1B	0.0235294	-0.326711	-0.229412	-0.108904	-0.208824	0.0353201	0.0559235	0.164827	0.0706402	-0.306786	-0.235294	-0.0235294	-0.0647059	-0.0283399	0.347314	0.088496	0.0117734	-0.219603	-0.227308	0.163355	-0.160004	0.0297193	-0.458824	0.192789	-0.0103017	0.0294118	-0.0129641	-0.218905
	Flt3L	0.260714	0.430742	-0.128571	0.191242	-0.239286	0.00357462	0.189455	-0.487936	-0.191242	0.0929402	0.0892857	-0.142857	-0.132143	0.150794	0.357462	0.362009	0.153709	-0.100269	-0.637997	0.130474	-0.0756787	0.133097	0.00714286	-0.0840036	0.0411081	0.0392857	-0.0281331	-0.252524
	FOSB	0.0294118	-0.0647535	-0.644118	-0.67844	-0.0117647	-0.650478	0.353201	0.0809419	-0.469463	0.359884	0.4	-0.352941	-0.247059	-0.505644	0.297277	-0.22419	0.181016	-0.461313	-0.12251	0.250184	-0.380751	0.442817	-0.0676471	-0.275202	0.229581	-0.144118	0.278728	-0.0383482
	FOXO1	0.0558824	0.0309051	-0.423529	-0.210449	0.241176	-0.147167	-0.0264901	-0.13245	-0.154525	-0.123894	0.0735294	-0.444118	-0.00294118	-0.122309	0.275202	-0.32891	0.270787	-0.16507	0.0811814	0.370861	-0.220747	-0.0520088	-0.0764706	-0.269316	0.126564	-0.435294	0.421332	-0.436211
	FXYD5	-0.189286	-0.0875782	-0.528571	-0.520107	-0.0678571	-0.486149	0.210903	-0.194817	-0.344951	0.290324	0.328571	-0.242857	-0.135714	-0.525418	0.0428571	-0.402866	-0.0285714	-0.315131	-0.0143499	0.309205	-0.311724	-0.0325226	-0.0678571	-0.442857	-0.0160858	-0.460714	0.378518	-0.149823
	G-CSF	-0.202941	-0.0559235	0.317647	0.259014	-0.317647	0.372333	-0.0912436	-0.345843	0.172185	-0.123894	-0.173529	0.302941	0.447059	0.383335	-0.459161	0.32596	-0.257542	0.047163	-0.171219	-0.189846	0.503718	-0.335828	-0.314706	0.191317	-0.203091	0.161765	-0.187979	-0.174165
	GALNT10	0.141176	0.129507	-0.214706	-0.0603385	-0.208824	0.0250184	0.339956	-0.0735835	-0.164827	0.0678469	0.188235	-0.123529	0.0911765	0.24611	0.351729	0.457229	0.178072	-0.287399	-0.332106	-0.201619	-0.00592609	0.0460649	-0.444118	-0.0779985	-0.0191317	0.408824	0.259281	-0.316373
	GALNT3	-0.134048	-0.0232558	-0.514746	-0.636852	0.00714924	-0.486583	0.171735	-0.0831843	-0.347048	0.39462	0.353888	-0.310992	0.0697051	-0.3382	-0.0661305	-0.390682	0.141198	-0.360216	0.138241	0.0822898	-0.1551	0.134728	0.110813	-0.457552	0.118068	-0.191242	0.176629	-0.255695
	GLB1	0.307143	0.11975	-0.246429	-0.175156	0.407143	-0.153709	0.346738	0.123324	-0.343164	-0.129033	0.214286	-0.207143	0.310714	0.177555	0.35	0.0698302	0.553571	-0.488811	-0.165024	0.226988	-0.160367	-0.247533	-0.182143	-0.367857	0.387846	0.139286	0.296676	-0.449468
	GranzymeA	0.21076	0.0663718	-0.182757	-0.0081121	-0.168018	-0.128319	0.319322	-0.0125369	-0.186578	-0.0325203	0.0928521	0.0825352	-0.362565	-0.0784809	0.336284	0.365854	0.0117994	-0.123338	-0.532545	0.0390856	-0.243507	0.215197	-0.368461	0.153392	0.176254	0.243184	0.139672	0.0960828
	GranzymeB	0.0663229	-0.0789086	-0.159175	-0.264012	-0.219603	0.0243363	0.424779	0.0766962	-0.14823	-0.0384331	0.125277	0.185704	-0.0648491	0.00448463	0.288348	0.348115	0.0936579	-0.488183	-0.346154	-0.229351	-0.177434	0.189135	-0.486368	-0.111357	0.14823	0.392042	0.0974457	-0.146526
	HCLS1	0.0107143	0.00714924	-0.285714	-0.0661305	0.135714	-0.114388	-0.0786417	-0.371761	-0.141198	-0.139786	0.0214286	-0.325	0.0464286	-0.25365	0.114286	-0.186214	0.0964286	-0.0734112	-0.0699559	0.655943	-0.0306319	0.0487839	-0.0392857	-0.214286	0.0625559	-0.646429	0.36573	-0.399527
	HEXIM1	-0.278571	-0.221627	-0.232143	-0.348526	-0.139286	-0.293119	0.0160858	-0.373548	-0.126899	0.0501795	0.0678571	-0.025	-0.142857	-0.367792	-0.171429	-0.213071	-0.139286	-0.202328	-0.0735433	0.500447	-0.0414431	0.233078	0.0142857	-0.146429	0.00178731	-0.571429	0.097187	-0.107565
	HGF	0.285294	0.568065	-0.308824	-0.328183	0.523529	-0.453275	0.220751	-0.0220751	-0.487123	0.371683	0.573529	-0.479412	-0.0470588	-0.205837	0.189846	-0.250739	0.426785	-0.206338	0.159411	-0.100074	-0.274082	0.106989	0.308824	-0.51067	0.203091	-0.179412	0.563937	-0.0335547
	HNMT	-0.432143	-0.44504	-0.075	-0.291332	-0.517857	-0.0893655	0.0303843	-0.246649	0.0482574	-0.0250898	-0.0892857	0.182143	-0.0642857	-0.201108	-0.257143	0.200538	-0.410714	-0.161147	-0.274442	0.121537	0.167574	0.157192	-0.457143	0.246429	-0.252011	-0.253571	0.0690539	-0.211289
	HPGDS	-0.202335	-0.136752	-0.134387	-0.0853756	-0.465068	0.0657316	0.0566652	-0.437455	0.0166218	-0.0212019	-0.104187	-0.0332191	-0.0317092	0.0114863	0.0815979	0.255937	-0.137508	-0.215646	-0.484216	0.124663	0.0912712	0.151812	-0.244614	-0.0241772	-0.207017	-0.237064	0.0332779	-0.596367
	HSD11B1	-0.432143	-0.588025	0.196429	0.343164	-0.282143	0.502234	-0.559428	-0.216265	0.573727	-0.519717	-0.596429	0.075	0.582143	0.519982	-0.546429	-0.0250672	-0.314286	0.399285	0.328254	0.257373	0.708137	-0.529395	-0.496429	0.414286	-0.427167	-0.225	-0.209719	-0.449468
	IFNg	0.0816056	0.204164	-0.145406	-0.152938	-0.34126	-0.112105	0.380859	-0.252421	-0.321466	0.279767	0.259654	0.028191	0.0296748	-0.059444	0.0898322	0.440484	-0.0185604	-0.342759	-0.622495	-0.207134	0.0239163	0.204648	-0.250752	-0.0928019	0.0757264	0.28191	0.07194	-0.228117
	IL-10RA	0.05	0.0840036	-0.271429	-0.362824	-0.157143	-0.234138	0.527257	-0.0750671	-0.33244	0.142985	0.360714	-0.0285714	0.0678571	0.254352	0.241287	0.406813	0.241287	-0.592661	-0.369178	-0.28597	-0.0648675	0.0611527	-0.542857	-0.157283	0.0393208	0.389286	0.245525	-0.252524
	IL-10RB	-0.125	0.160858	0.307143	0.607686	0.0142857	0.384272	-0.689902	-0.344951	0.416443	-0.112601	-0.342857	-0.196429	0.432143	0.390612	-0.47185	-0.315414	-0.230563	0.701883	0.508964	0.0679178	0.520742	-0.575554	0.289286	0.260947	-0.489723	-0.357143	-0.202047	0.0626416
	IL-12B	-0.246429	-0.282395	0.185714	0.16622	-0.0214286	0.318141	-0.201966	-0.0983021	0.248436	-0.294906	-0.139286	-0.0642857	0.414286	0.0236184	-0.25916	0.254482	-0.189455	0.232767	0.272403	0.252011	0.493714	-0.0431666	-0.346429	0.159071	-0.25916	-0.207143	0.396421	-0.321038
	IL-12p70	-0.296429	-0.155496	0.182143	0.107239	-0.507143	0.0500447	0.253798	-0.275246	-0.0142985	0.0768544	0.0285714	0.385714	-0.114286	0.123542	-0.00357462	0.492835	-0.248436	-0.152194	-0.594986	0.0250224	0.0378394	-0.00719443	-0.25	0.307417	-0.0214477	0.3	-0.13555	0.117453
	IL-15	-0.398552	-0.412289	0.447811	0.338346	-0.626936	0.47727	-0.0126973	-0.241249	0.407808	-0.305411	-0.303019	0.625443	0.0343322	0.148372	-0.354778	0.581629	-0.603496	0.174285	-0.215744	-0.0500424	0.409786	-0.144798	-0.638877	0.394364	-0.47727	0.102997	-0.0296078	0.140292
	IL-17A	-0.261138	0.0252421	-0.0296748	-0.0445449	-0.0296748	-0.0920595	-0.184119	-0.344481	0.00593932	0.208337	0.0979267	-0.163211	0.207723	0.173065	-0.39051	-0.1503	-0.0772112	0.156137	0.244233	0.0534539	0.306428	-0.0869566	0.127601	-0.00890898	-0.152938	-0.213658	0.04578	-0.0886672
	IL-17C	-0.103483	0.207118	0.26175	0.27108	-0.333275	0.310677	0.049495	-0.341135	0.0776691	0.105315	0.0563067	0.190225	-0.21914	-0.0864371	-0.0228439	0.497574	-0.309915	0.210474	-0.358946	-0.263466	0.108085	0.221431	-0.0532631	0.0571097	-0.179705	0.0350015	0.228065	-0.114091
	IL-18	0.0309279	0.13633	0.129602	-0.0412675	0.0810016	-0.140752	0.0213707	0.191599	-0.111275	0.313147	0.216495	0.00883653	0.0235641	-0.209128	-0.218865	0.145495	-0.100958	0.194096	0.118256	-0.187178	0.15208	0.33037	0.222386	0.139278	0.106116	0.215022	0.016229	0.328841
	IL-18R1	-0.0735294	0.0956586	0.317647	0.15894	-0.138235	0.292862	0.0412068	-0.0647535	0.113319	0.0530976	0.102941	0.144118	0.135294	-0.107393	-0.161884	0.446905	-0.222222	0.159175	0.0678971	-0.219279	0.322972	0.222895	-0.111765	-0.0426785	-0.250184	0.0794118	0.291692	-0.0191741
	IL-2	-0.217857	-0.486149	0.292857	0.160858	-0.0107143	0.310992	-0.210903	0.110813	0.393208	-0.557641	-0.367857	0.357143	0.4	0.287055	-0.453977	0.0555559	-0.207328	0.125336	0.358425	0.160858	0.441459	-0.276986	-0.514286	0.355675	-0.184093	0.00357143	-0.120205	0.123326
	IL-28A	0.597218	0.408375	-0.683599	-0.579773	0.28595	-0.722108	0.646097	0.265295	-0.751916	0.355506	0.588282	-0.419989	-0.384245	-0.503022	0.769056	-0.0343556	0.557417	-0.632124	-0.469376	0.101348	-0.702185	0.538752	0.0119146	-0.388254	0.612562	0.21893	0.308537	0.0801009
	IL-3	-0.0227555	0.115379	0.100124	-0.199637	0.274583	-0.171551	0.310462	0.0759075	-0.261881	0.114114	0.350435	0.113777	-0.0424769	-0.296966	-0.0440263	0.123243	0.0842573	-0.241742	-0.042634	0.0235313	-0.124557	0.14026	0.0788857	-0.240627	0.23759	-0.0318577	0.414579	0.105492
	IL-5	-0.126023	-0.0667674	-0.164572	-0.155791	-0.0222394	-0.0237395	-0.166177	0.00148372	-0.00148372	0.132344	0.0741314	-0.219429	0.283182	-0.100002	-0.289325	-0.151675	-0.112763	0.145619	0.379468	-0.0504465	0.269604	0.0269664	-0.133437	-0.0163209	-0.121665	-0.0874751	0.186251	-0.0877955
	IL-6	-0.265459	0.156546	0.101127	0.0237191	-0.575161	0.101992	0.276723	-0.517077	-0.0988297	0.245641	0.195934	0.28284	-0.357105	-0.100968	0.0063251	0.522977	-0.373181	-0.115603	-0.663722	-0.370018	-0.0668581	0.136512	-0.268619	0.0379506	-0.214263	0.0505636	0.282074	-0.103011
	IL-7	0.0426785	0.305596	-0.225166	-0.319588	-0.0662252	-0.294551	0.372607	-0.312224	-0.412371	0.330628	0.456218	-0.111847	-0.0544518	-0.311222	0.0942563	0.00516606	0.0692194	-0.415192	-0.262926	-0.0471281	-0.176431	0.089967	-0.0588668	-0.459499	-0.0095729	-0.154525	0.369748	-0.0415745
	IL-8	-0.137169	0.149078	-0.280237	-0.12251	0.0752216	0.0376385	-0.14465	-0.388931	-0.1262	0.0310651	0.117995	-0.390857	0.432155	0.0403915	-0.248709	-0.296598	0.0295204	-0.0591279	0.197631	-0.0081181	0.191681	-0.490327	-0.222715	-0.388193	-0.230259	-0.458704	0.542849	-0.621795
	IL-10	-0.217647	-0.191317	-0.270588	-0.339956	-0.452941	-0.384106	0.236939	-0.0809419	-0.250184	0.333335	0.102941	0.132353	-0.273529	-0.27445	0.0279617	-0.109145	-0.217807	-0.33751	-0.479708	-0.0279617	-0.299267	0.00445789	-0.0764706	0.0986019	0.0456218	0.0735294	-0.259281	0.206122
	IL12RB1	-0.293909	-0.0538119	-0.175628	-0.215247	-0.31183	-0.130942	0.222422	-0.563231	-0.202691	0.161871	0.26165	0.0071685	0.0537638	-0.1491	-0.189965	0.213837	-0.175628	-0.224618	-0.250225	0.184754	0.148284	0.0199463	-0.362009	-0.186381	-0.172198	-0.265235	0.454312	-0.319999
	INPPL1	-0.0617647	-0.217807	-0.523529	-0.454746	-0.0735294	-0.338484	0.178072	-0.122149	-0.204562	-0.0412981	0.141176	-0.279412	-0.152941	-0.362452	0.222222	-0.146018	0.0662252	-0.324245	-0.0560889	0.463576	-0.189635	0.257072	-0.376471	-0.220751	-0.0103017	-0.429412	0.434296	-0.263644
	IRAK1	-0.146429	-0.275246	-0.328571	-0.198392	-0.1	-0.112601	-0.051832	-0.302056	-0.0250224	-0.279572	-0.139286	-0.157143	-0.103571	-0.282638	0.117857	-0.168309	-0.0892857	-0.177261	-0.181168	0.584451	-0.109914	-0.0198749	-0.357143	-0.107143	-0.109026	-0.721429	0.306906	-0.457152
	IRF9	-0.453571	-0.414656	-0.314286	-0.407507	-0.396429	-0.194817	0.162645	-0.407507	-0.155496	0.028674	0.0535714	0.0928571	0.1	-0.168496	-0.225	-0.0644586	-0.203571	-0.395704	-0.272648	0.316354	0.00180187	-0.184295	-0.467857	-0.0892857	-0.0268097	-0.303571	0.163683	-0.403369
	ITGA11	-0.446429	-0.196604	0.160714	-0.028597	-0.596429	0.109026	0.0965148	-0.391421	0.151921	0.0609323	-0.0821429	0.478571	-0.221429	0.230097	-0.296429	0.186214	-0.428571	-0.116384	-0.283411	-0.428955	0.0324337	-0.24934	-0.353571	0.139286	-0.394996	0.0571429	-0.166241	0.0653074
	ITGA6	-0.121429	-0.0822163	-0.0392857	0.0840036	0.128571	0.121537	-0.428955	-0.371761	0.148347	-0.315414	-0.242857	-0.260714	0.292857	0.0525418	-0.3	-0.195166	-0.0642857	0.193376	0.19193	0.423593	0.360375	-0.104795	-0.0892857	0.075	-0.162645	-0.7	0.199489	-0.47636
	ITGB6	0.0857143	0.277033	-0.310714	-0.464701	0.232143	-0.462914	0.421805	-0.0965148	-0.49866	0.390684	0.582143	-0.160714	-0.171429	-0.501864	0.0392857	-0.0125336	0.164286	-0.320502	-0.0448435	0.112601	-0.232442	0.364975	0.125	-0.496429	0.255585	-0.160714	0.575449	-0.00768322
	ITM2A	-0.246429	-0.448615	0.0928571	0.37891	-0.228571	0.336014	-0.457552	-0.0178731	0.461126	-0.322583	-0.489286	0.0892857	0.346429	0.411275	-0.428571	-0.150403	-0.282143	0.506716	0.321079	0.182306	0.473893	-0.495066	-0.317857	0.45	-0.234138	0.0357143	-0.381075	0
	KIM1	-0.170588	-0.128035	0.261765	0.153054	0.176471	0.322296	-0.46652	-0.0161884	0.295806	-0.22124	-0.238235	-0.152941	0.573529	-0.0611545	-0.46652	-0.144543	-0.147167	0.316876	0.540225	0.16777	0.552608	-0.121849	0.108824	-0.0441501	-0.304636	-0.476471	0.136123	-0.372298
	KLRD1	0.0714286	0.00714924	0.0714286	-0.209115	0.3	-0.151921	0.393208	0.287757	-0.282395	0.11828	0.325	0.167857	-0.132143	-0.422146	0.114286	0.222024	0.160714	-0.245301	-0.0932745	0.216265	-0.228838	0.417373	0.185714	-0.189286	0.527257	0.185714	0.304349	0.157506
	KRT19	-0.139286	0.121537	-0.242857	-0.387846	-0.0678571	-0.303843	0.341376	-0.293119	-0.312779	0.315414	0.471429	-0.0857143	-0.135714	-0.414899	-0.0607143	0.0734112	-0.0714286	-0.250672	-0.0394623	0.0339589	-0.072075	0.202363	-0.15	-0.460714	-0.150134	-0.289286	0.639388	-0.134456
	LAG3	0.217857	0.284182	-0.278571	-0.56479	-0.0678571	-0.489723	0.654156	0.2395	-0.550492	0.566312	0.607143	-0.0678571	-0.121429	-0.25365	0.325	0.324084	0.253571	-0.587289	-0.365923	-0.459339	-0.304517	0.408339	-0.00714286	-0.285714	0.235925	0.578571	0.194374	0.0653074
	LAMP3	-0.142857	-0.314567	-0.171429	-0.387846	-0.260714	-0.200179	0.141198	0.0983021	-0.0482574	-0.0215055	-0.0678571	0.221429	-0.210714	-0.193861	-0.110714	0.0429724	-0.182143	-0.245301	-0.224218	-0.0357462	-0.104509	0.220431	-0.307143	0.182143	0.100089	0.00357143	-0.138108	0.00768322
	LAP TGF-beta-1	0.496429	0.321716	-0.639286	-0.226988	0.353571	-0.21269	0.178731	0.0107239	-0.418231	-0.0411081	0.246429	-0.725	0.367857	0.194398	0.473637	-0.0985669	0.639857	-0.365265	-0.0250898	0.150134	-0.0828862	-0.0809373	-0.285714	-0.361037	0.30563	0.075	0.368288	-0.620544
	LAT2	0.114706	-0.0927153	-0.723529	-0.74025	0.108824	-0.638705	0.460633	0.186902	-0.543047	0.203541	0.402941	-0.332353	-0.282353	-0.593646	0.410596	-0.190266	0.263429	-0.588063	-0.2155	0.303164	-0.514088	0.410126	-0.25	-0.341428	0.382634	-0.152941	0.479671	-0.166176
	LBP	0.297059	0.253127	-0.120588	-0.223694	0.235294	-0.148639	0.197204	0.0559235	-0.233996	-0.0560474	0.205882	-0.111765	0.0264706	-0.292349	0.194261	-0.100295	0.203091	-0.325719	-0.00147602	-0.0206034	-0.188153	0.0728123	-0.105882	-0.359088	0.0235467	-0.194118	0.28521	0.0191741
	LHB	0.0705882	-0.107432	0.0441176	0.116262	0.0411765	0.120677	-0.420898	0.334069	0.272259	-0.141594	-0.338235	-0.158824	0.352941	0.292349	-0.153054	-0.235989	-0.0206034	0.265292	0.423619	-0.261957	0.248896	-0.297193	-0.0147059	0.311994	-0.282561	0.0882353	-0.35003	0.0271633
	LIF-R	-0.271429	-0.359249	0.285714	0.207328	-0.314286	0.293119	-0.184093	0.0679178	0.343164	-0.0911529	-0.271429	0.264286	0.4	0.419681	-0.432529	0.181005	-0.280608	0.20949	0.207887	-0.244862	0.488308	-0.237416	-0.3	0.450402	-0.25916	0.378571	-0.373403	0.107665
	LILRB4	-0.25	-0.0947275	-0.00357143	-0.137623	-0.242857	-0.0107239	0.125112	-0.200179	-0.080429	0.16846	0.192857	0.110714	0.110714	-0.224661	-0.321429	0.216653	-0.264286	-0.00895258	-0.0233186	-0.023235	0.225234	0.0957609	-0.282143	0	-0.110813	-0.0142857	0.324809	-0.0499409
	LRP1	0.0735294	0.164827	-0.364706	-0.462105	0.173529	-0.273731	0.409124	-0.164827	-0.362031	0.115045	0.435294	-0.264706	0.00882353	-0.11336	0.267844	0.0575224	0.356144	-0.533531	-0.0531369	0.0853569	-0.176301	0.227353	-0.205882	-0.551877	0.113319	-0.158824	0.602829	-0.401059
	LTA4H	-0.252941	-0.206034	-0.3	-0.44003	-0.244118	-0.239882	0.369389	-0.126564	-0.200147	0.162243	0.279412	0.00294118	-0.0382353	-0.0850197	0.0544518	0.125369	-0.0103017	-0.445101	-0.104798	0.0206034	-0.0814837	0.0787561	-0.423529	-0.239882	-0.104489	-0.00588235	0.38244	-0.170969
	LY75	-0.292857	-0.234138	-0.125	-0.241287	-0.339286	-0.201966	0.341376	-0.196604	-0.160858	0.200718	0.221429	0.114286	-0.0464286	-0.0289886	0.0142857	0.264996	-0.0892857	-0.306178	-0.301348	0.103664	-0.00900937	0	-0.260714	-0.0964286	-0.0822163	0.117857	0.163683	-0.14214
	MAEA	-0.0882353	-0.0618102	-0.432353	-0.298749	-0.0441176	-0.241354	0.0367918	-0.373804	-0.201619	0.0176992	0.147059	-0.367647	0.111765	-0.20882	-0.013245	-0.148968	0.0529801	-0.18423	-0.0309965	0.479765	0.0725946	0.112933	-0.252941	-0.236939	-0.0353201	-0.497059	0.401886	-0.417037
	MAP4K5	-0.0676471	-0.4312	-0.25	-0.166299	-0.173529	-0.0161884	-0.173657	0.166299	0.153054	-0.365783	-0.364706	-0.0205882	-0.0764706	-0.116343	0.145695	-0.258113	-0.103017	-0.107591	-0.0162363	0.211921	-0.161486	-0.0668684	-0.394118	0.298749	-0.0559235	-0.208824	-0.168533	-0.0543267
	MASP1	0.425	0.0500447	-0.210714	-0.21269	0.571429	-0.248436	-0.0857909	0.403932	-0.146559	-0.215055	-0.0107143	-0.332143	0.153571	-0.268144	0.125	-0.281111	0.364286	-0.0680396	0.272648	0.453977	-0.0306319	0.301737	0.182143	-0.0928571	0.364611	-0.257143	0.0281331	-0.00768322
	MAX	-0.338235	-0.369389	-0.15	-0.197204	-0.126471	-0.01766	-0.161884	-0.164827	0.111847	-0.250739	-0.167647	-0.105882	-0.0205882	-0.193905	-0.0426785	-0.126844	-0.16777	-0.0766398	0.0265684	0.356144	0.0133337	0.0252614	-0.285294	0.125092	-0.16777	-0.555882	0.291692	-0.337145
	MGMT	-0.0107143	-0.0482574	-0.339286	-0.116175	-0.332143	-0.0875782	0.0732797	-0.629133	-0.0714924	-0.215055	-0.0535714	-0.0642857	-0.0178571	0.00905892	0.0464286	-0.0161147	-0.0785714	-0.263206	-0.299555	0.361037	0.0540562	-0.121056	-0.571429	-0.175	-0.309205	-0.521429	0.143223	-0.315012
	MILR1	0.207143	0.153709	-0.221429	-0.0411081	-0.192857	-0.207328	0.27882	-0.0911529	-0.248436	0.186381	0.239286	-0.1	-0.00714286	-0.0489182	0.157143	0.297226	0.0178571	-0.0895258	-0.304936	0.0125112	0.0450469	0.0957609	-0.307143	0.05	-0.028597	0.246429	0.138108	0.103723
	MMP1	0.289286	0.184093	-0.453571	-0.146559	0.0535714	-0.0840036	0.0661305	0.0357462	-0.223414	-0.0142985	0.103571	-0.435714	-0.0285714	-0.107191	0.362824	-0.0501795	0.173369	-0.123546	-0.103943	-0.109026	-0.171178	0.0467638	-0.339286	-0.123324	0.0750671	-0.0142857	0.368288	-0.350402
	MMP10	-0.242857	-0.380697	-0.0214286	0.0500447	0.0857143	0.0446828	-0.348526	-0.0875782	0.180518	-0.237712	-0.235714	-0.203571	0.625	0.165329	-0.439678	-0.224016	-0.0589813	0.166518	0.415773	0.507596	0.508129	-0.321951	-0.139286	0.137623	-0.142985	-0.3	-0.0306906	-0.254482
	MMP8	0.147059	0.00588668	-0.229412	-0.0161884	-0.0911765	-0.0986019	-0.285504	-0.189846	0.01766	-0.0707968	-0.2	-0.229412	-0.0529412	-0.287874	0.0397351	-0.438055	-0.0647535	0.107591	-0.00885615	0.373804	-0.0414826	0.141167	0.129412	0.0529801	-0.00735835	-0.423529	-0.356512	0.0703051
	MPO	-0.161765	-0.203091	0.00294118	-0.0573952	0.276471	-0.00588668	-0.253127	-0.0441501	0.125092	-0.206491	-0.0882353	-0.0823529	0.344118	0.149157	-0.375276	-0.351034	0.0529801	0.0987475	0.541701	0.314938	0.266674	-0.227353	-0.0323529	-0.0103017	-0.0117734	-0.3	0.0388922	0.00639137
	NBN	-0.0970588	0.013245	-0.208824	-0.101545	-0.102941	-0.0426785	0.00294334	-0.506255	-0.126564	-0.0678469	0.0558824	-0.197059	0.00588235	-0.317705	0.0191317	-0.0811213	-0.0559235	-0.137067	-0.231736	0.497425	0.0148152	0.112933	-0.111765	-0.233996	-0.01766	-0.591176	0.31762	-0.401059
	NCF2	0.126471	-0.00735835	-0.420588	-0.261957	0.235294	-0.194261	0.13245	-0.128035	-0.229581	-0.171092	0.152941	-0.373529	0.0882353	-0.18943	0.260486	-0.154868	0.294334	-0.284452	0.0162363	0.529801	-0.125929	0.0876719	-0.255882	-0.294334	0.194261	-0.361765	0.473189	-0.357917
	NCR1	-0.185714	-0.134048	0.0857143	-0.0125112	-0.339286	0.123324	0.023235	-0.0983021	0.0214477	0.0250898	0.025	0.114286	0.267857	-0.0905892	-0.260714	0.282902	-0.307143	0.00716207	-0.0950682	-0.150134	0.304517	-0.0885337	-0.457143	0.210714	-0.260947	0.075	0.181586	-0.0653074
	NFATC3	-0.482143	-0.234138	0.0714286	-0.0661305	-0.128571	0.0983021	-0.49151	-0.284182	0.307417	-0.0537638	-0.196429	-0.1	0.0642857	-0.199296	-0.517857	-0.374218	-0.421429	0.320502	0.459197	0.0589813	0.293706	-0.0542043	0.0607143	0.0107143	-0.527257	-0.757143	0.161126	-0.199764
	NPPC	-0.0617647	0.338484	0.0764706	0.136865	0.179412	-0.01766	-0.151582	-0.15011	-0.133922	0.398232	0.226471	-0.344118	0.179412	-0.150649	-0.101545	-0.11357	0.0309051	0.246132	0.101846	0.00883002	0.108151	-0.00891579	0.623529	-0.169242	0.0632818	-0.141176	0.168533	-0.178958
	NT-3	0.05	-0.325291	-0.182143	0.0983021	0.217857	0.0214477	-0.505809	0.264522	0.21269	-0.284182	-0.4	-0.432143	0.5	0.198031	-0.0893655	-0.439071	0.144772	0.281111	0.448032	0.416443	0.254064	-0.190652	0.0428571	0.396783	0.116175	-0.0607143	-0.37596	-0.115495
	NTF4	0.114286	-0.0446828	-0.35	-0.216265	0.217857	-0.0929402	-0.121537	0.0303843	-0.11975	-0.129033	0	-0.439286	0.464286	-0.00362357	-0.1	-0.0644586	0.196429	-0.0358103	0.145293	0.243074	0.282894	-0.0144545	-0.296429	-0.0214286	0.123324	-0.207143	0.337597	-0.626182
	NUB1	-0.282561	-0.39028	-0.144224	-0.142121	-0.490066	0.00515464	0.0810015	-0.184094	0.089838	-0.183026	-0.16777	0.147167	-0.335541	-0.200764	0.205449	0.178598	-0.279087	-0.185103	-0.410637	0.220913	-0.169759	0.198522	-0.450331	0.265832	-0.135493	-0.198676	0.0713549	-0.115929
	NUCB2	-0.214706	-0.183959	-0.441176	-0.718175	0.0352941	-0.503311	0.320824	0.0883002	-0.391464	0.318585	0.364706	-0.0764706	-0.179412	-0.523542	0.0426785	-0.395282	0.0721119	-0.543848	0.0206643	0.0956586	-0.410382	0.194661	0.0147059	-0.376748	0.269316	-0.185294	0.226871	0.0191741
	OPG	0.0428571	0.225201	0.0178571	-0.151921	0.0857143	-0.153709	0.361037	-0.121537	-0.226988	0.171582	0.417857	-0.0142857	-0.0428571	0.0109008	0.114388	0.392476	0.150134	-0.188004	-0.0537638	-0.0321716	0.0324337	0.257201	-0.117857	-0.225201	-0.0125112	0.0928571	0.432226	0.0548114
	OSM	0.0107143	0.101877	0.0928571	0.237712	0.0892857	0.134048	-0.130474	-0.253798	0.0500447	-0.252011	-0.0785714	-0.05	0.367857	0.234367	-0.141198	-0.0555559	0.0464701	0.0250672	0.0609323	0.27882	0.225234	-0.433464	-0.121429	-0.00714924	-0.144772	-0.210714	0.0664964	-0.0587265
	PADI2	0.0822163	0.171735	-0.504022	-0.331843	0.0160858	-0.27102	0.039356	-0.159213	-0.316637	0.285203	0.248436	-0.559428	0.294906	-0.118778	0.169795	-0.198029	0.260947	-0.226703	-0.0224418	0.0679785	-0.0189366	0.0262222	0.00893655	-0.294906	0.0769231	-0.0965148	0.243185	-0.534461
	PD-L1	-0.171429	-0.237712	-0.00714286	-0.0786417	-0.185714	0.0786417	0.123324	-0.0464701	0.0500447	-0.0768544	0.0392857	0.0892857	0.271429	0.305223	-0.142985	0.284948	-0.0446828	-0.123546	0.071685	-0.0983021	0.299111	-0.0449652	-0.528571	0.13941	-0.110813	0.264286	0.0946295	-0.0998351
	PDCD1	0.208824	0.15011	-0.223529	-0.301693	-0.147059	-0.250184	0.425313	0.0338484	-0.292862	0.21239	0.3	0.147059	-0.361765	-0.264009	0.295806	0.0560474	0.0662252	-0.369935	-0.278969	-0.189846	-0.383714	0.335828	-0.164706	-0.169242	0.210449	0.294118	-0.0518563	0.404254
	PDGFC	-0.323529	-0.211921	0.0529412	-0.248712	-0.111765	0.113319	0.1766	-0.192789	-0.0294334	-0.123894	0.0941176	0.217647	-0.0205882	-0.416149	-0.172185	0.146018	-0.226637	-0.272661	-0.0929896	0.10596	0.0177783	0.117391	-0.323529	-0.300221	-0.100074	-0.411765	0.550973	-0.343536
	Pentraxin-3	-0.111765	-0.138337	0.117647	-0.113319	0.0705882	0.0191317	-0.0529801	0.128035	0.0765269	-0.0324485	-0.0117647	0.0852941	0.335294	0.253568	-0.292862	0.0486728	0.0294334	-0.0501107	0.286349	-0.15894	0.287415	-0.0163456	-0.105882	0.144224	0.00294334	0.197059	-0.123159	0.0559245
	PGF	-0.264706	0.00147167	0.0588235	0.0382634	-0.0588235	0.0603385	-0.263429	-0.110375	0.0721119	0.22419	0.0676471	-0.223529	0.161765	-0.199871	-0.272259	-0.0353984	-0.235467	0.338984	0.274541	0.0103017	0.281489	0.127793	0.197059	0.0868286	-0.175129	-0.223529	0.233353	-0.108653
	PIK3AP1	-0.114286	-0.205541	-0.0464286	0.121537	0.128571	0.105451	-0.0947275	-0.268097	0.0303843	-0.308246	-0.0857143	-0.0857143	0.217857	-0.112331	-0.0535714	-0.0787827	0.0107143	0.0286483	0.0627809	0.723861	0.136942	-0.16984	-0.175	-0.128571	0.0339589	-0.489286	0.317137	-0.295804
	PLIN1	-0.267647	-0.107432	0.252941	0.1766	0.0647059	-0.0632818	-0.0426785	0.198676	0.0103017	0.300886	0.0558824	0.158824	-0.114706	-0.059663	-0.194261	-0.0206491	-0.151582	0.285926	0.0309965	0.0382634	-0.0429641	-0.0906438	0.541176	0.217807	0.226637	0.235294	-0.175015	0.332351
	PLXDC1	-0.252941	-0.571008	-0.141176	-0.0441501	-0.388235	0.0426785	-0.250184	0.0485651	0.254599	-0.280237	-0.461765	0.185294	0.0147059	0.196888	-0.15894	-0.184367	-0.259014	0.0383199	-0.0531369	0.14128	0.0592609	-0.188717	-0.405882	0.58131	-0.01766	0.0794118	-0.550973	0.111849
	PON2	-0.141176	-0.482708	0.191176	0.244297	0.197059	0.420898	-0.337013	0.148639	0.423841	-0.684369	-0.426471	0.0176471	0.5	0.219261	-0.222222	0.0589973	-0.0338484	0.237289	0.472328	0.507726	0.460753	-0.228839	-0.423529	0.244297	-0.10596	-0.226471	0.181497	-0.287612
	PPP1R9B	0.207143	0.0107239	-0.475	-0.203753	0.25	-0.125112	0.0375335	-0.00536193	-0.225201	-0.114696	0.05	-0.510714	0.307143	-0.0561653	0.364286	-0.162937	0.421429	-0.257834	-0.0466372	0.439678	-0.0918956	-0.0433634	-0.132143	-0.3	0.280608	-0.196429	0.301791	-0.699173
	PRDX1	-0.142857	-0.150134	-0.282143	-0.407507	-0.171429	-0.386059	0.21269	-0.294906	-0.235925	0.0931906	0.125	0.0821429	-0.442857	-0.503676	0.0785714	-0.132498	-0.0964286	-0.34557	-0.321079	0.468275	-0.324337	0.4246	0.0428571	-0.160714	0.16622	-0.453571	0.0332482	0.069149
	PRDX3	-0.107143	-0.028597	-0.482143	-0.655943	-0.0178571	-0.561216	0.310992	-0.191242	-0.448615	0.240145	0.3	-0.157143	-0.335714	-0.548971	0.235714	-0.286483	0.0964286	-0.599823	-0.344398	0.287757	-0.524346	0.245726	0.0821429	-0.385714	0.221627	-0.478571	0.248083	-0.226655
	PRDX5	-0.507143	-0.596962	-0.0178571	-0.314567	-0.446429	-0.0357462	0.141198	-0.0714924	0.103664	-0.0931906	-0.0964286	0.317857	-0.221429	-0.295321	-0.128571	0.216653	-0.385714	-0.211281	-0.23498	0.201966	-0.0108112	0.200556	-0.421429	0.114286	-0.153709	-0.217857	0.148338	-0.207447
	PRKAB1	0.1	-0.282561	-0.397059	-0.304636	0.0735294	-0.201619	-0.0161884	0.437086	-0.0706402	-0.0471978	-0.0882353	-0.288235	0.0441176	-0.171531	0.320824	-0.252213	0.200147	-0.176861	0.113654	0.206034	-0.210376	0.185746	-0.0558824	0.104489	0.266372	0.111765	-0.142605	-0.0990663
	PRKRA	-0.0147059	-0.48418	-0.355882	-0.238411	-0.00294118	-0.0559235	-0.0294334	0.126564	0.0647535	-0.471978	-0.258824	-0.1	0.0558824	-0.18048	0.195732	-0.258113	0.0632818	-0.253501	0.0708492	0.579838	-0.125929	-0.0505228	-0.502941	0.0147167	0.0456218	-0.335294	0.0842665	-0.206122
	Protein C	-0.232353	-0.441501	-0.173529	-0.148639	0.294118	-0.0367918	-0.42237	0.338484	0.120677	-0.135694	-0.258824	-0.194118	0.35	-0.137225	-0.329654	-0.718292	-0.00883002	0.163597	0.599266	0.344371	0.0592609	-0.337314	0.188235	0.0868286	0.217807	-0.252941	-0.181497	-0.0735008
	Protein S	-0.214706	-0.160412	-0.332353	-0.281089	0.0529412	-0.241354	-0.0544518	-0.00147167	-0.216336	0.233039	0.147059	-0.235294	0.126471	-0.498186	-0.181016	-0.533926	-0.0956586	-0.0530583	0.193359	0.334069	-0.109633	-0.166428	0.135294	-0.247241	0.148639	-0.326471	0.175015	-0.0415439
	Prothrombin	-0.226637	-0.220177	0.139809	0.204713	-0.219279	0.201767	-0.337261	0.0316642	0.223859	-0.082657	-0.338484	0.110375	0.12362	-0.0492582	-0.269514	-0.211809	-0.349779	0.253688	0.0177253	-0.0544919	0.106748	-0.413402	0.0294334	0.266568	-0.213549	-0.128035	-0.265959	0.00879461
	PSIP1	-0.185714	-0.153709	-0.385714	-0.647007	-0.0428571	-0.500447	0.339589	-0.141198	-0.343164	0.204302	0.328571	0.0392857	-0.310714	-0.632313	-0.0535714	-0.24172	-0.0607143	-0.45121	-0.0789246	0.325291	-0.329743	0.312578	-0.0571429	-0.421429	0.135836	-0.446429	0.306906	0.0115248
	PSMA1	0.144118	0.0426785	-0.573529	-0.298749	0.270588	-0.238411	-0.0912436	-0.0779985	-0.216336	-0.0530976	0.123529	-0.558824	0.197059	-0.155124	0.0779985	-0.446905	0.254599	-0.0781137	0.293729	0.363503	-0.0429641	-0.040121	-0.208824	-0.256071	0.133922	-0.376471	0.395404	-0.327558
	PTH1R	-0.514286	-0.593387	0.0321429	0.171582	-0.339286	0.273459	-0.579089	-0.248436	0.45219	-0.329751	-0.546429	0.075	0.0714286	-0.103272	-0.460714	-0.304388	-0.521429	0.44942	0.200899	0.459339	0.304517	-0.158999	-0.2	0.439286	-0.2395	-0.575	-0.189259	-0.169031
	PTK7	-0.214706	0.0647535	0.05	0.0618102	-0.211765	0.0824136	-0.0662252	-0.357616	-0.00294334	0.132744	0.120588	-0.0882353	0.0323529	-0.275941	-0.161884	0.137169	-0.282561	0.16507	-0.0442807	0.113319	0.200005	0.130765	-0.05	-0.0250184	-0.228109	-0.311765	0.362994	-0.111849
	PTN	0.197059	0.322296	-0.288235	-0.148639	0.558824	-0.301693	-0.0765269	-0.013245	-0.288447	0.174042	0.305882	-0.494118	0.244118	0.0223736	-0.0853569	-0.407081	0.372333	0.0648491	0.404431	0.172185	0.0148152	-0.0936158	0.261765	-0.248712	0.294334	-0.152941	0.291692	-0.0447396
	PTPRJ	0.0147059	-0.310523	-0.479412	-0.354673	-0.0558824	-0.225166	0.0927153	0.0412068	-0.120677	-0.253688	-0.114706	-0.173529	0.00294118	-0.0924776	0.279617	-0.283187	0.154525	-0.430362	-0.141698	0.360559	-0.269637	-0.133737	-0.429412	-0.0441501	0.0912436	-0.220588	0.0388922	-0.254057
	PVALB	-0.285294	-0.55482	-0.35	-0.247241	-0.15	-0.0868286	-0.182487	-0.0912436	0.136865	-0.300886	-0.291176	-0.0852941	0.0117647	-0.0492219	-0.108904	-0.339235	-0.107432	-0.0795875	0.123986	0.498896	0.0177783	-0.108475	-0.376471	0.0794702	-0.0868286	-0.452941	0.00648204	-0.306786
	PXN	-0.0176471	-0.0500368	-0.358824	-0.325239	0.0794118	-0.220751	0.183959	-0.263429	-0.189846	-0.135694	0.179412	-0.241176	-0.0852941	-0.252076	0.200147	-0.0914458	0.148639	-0.328667	-0.0413287	0.459161	-0.146671	0.14711	-0.314706	-0.341428	-0.0191317	-0.517647	0.557455	-0.317971
	RARRES1	0.267647	0.0838852	-0.570588	-0.242826	0.0882353	-0.14128	0.0264901	-0.0529801	-0.231052	-0.0619472	0.0705882	-0.611765	0.291176	-0.090986	0.364974	-0.157818	0.335541	-0.256449	-0.0309965	0.300221	-0.034075	0.0534947	-0.267647	-0.254599	0.0883002	-0.188235	0.291692	-0.602387
	RASA1	-0.162243	-0.079705	0.0619472	0.00885611	-0.115045	0.191882	0.0162362	0.0738009	0.106273	-0.0266272	0.0501477	-0.064897	0.135694	0.0463754	0.0295204	0.357988	-0.101845	0.0591279	0.108068	-0.205167	0.184251	0.071537	-0.309736	0.0944652	-0.234687	0.0973456	0.448582	-0.246795
	RASSF2	-0.0411765	-0.0294334	-0.344118	-0.270787	0.0911765	-0.189846	0.126564	-0.189846	-0.181016	-0.0766965	0.182353	-0.291176	-0.0941176	-0.310247	0.214864	-0.115045	0.10596	-0.22255	-0.00738012	0.403238	-0.173338	0.114419	-0.232353	-0.282561	-0.00441501	-0.479412	0.596347	-0.297199
	RCOR1	-0.0823529	-0.179544	-0.591176	-0.654893	-0.0382353	-0.526858	0.241354	0.0500368	-0.389993	0.194691	0.282353	-0.247059	-0.141176	-0.617512	0.100074	-0.365783	0.00735835	-0.431836	-0.0369006	0.266372	-0.330379	0.178316	-0.252941	-0.276674	0.111847	-0.347059	0.369476	-0.0431418
	Resistin	-0.391176	-0.270787	0.211765	0.0618102	-0.0647059	0.151582	-0.0235467	-0.15894	0.0838852	0.0117995	0.0323529	0.173529	0.341176	-0.010441	-0.47535	0.153393	-0.222222	0.0987475	0.156459	0.263429	0.4089	-0.0906438	-0.0647059	-0.00147167	-0.0103017	-0.0558824	0.162051	-0.100664
	RRM2B	-0.35	-0.245769	-0.191176	-0.495953	-0.45	-0.345843	0.370861	-0.203091	-0.208977	0.203541	0.232353	0.214706	-0.426471	-0.405708	0.0294334	0.213865	-0.278146	-0.425941	-0.436903	-0.00147167	-0.229636	0.396753	-0.355882	0.0294334	-0.0941869	-0.164706	0.259281	0.0671094
	S100A8	-0.296024	-0.501106	0.175258	-0.0884304	-0.0913109	0.0626382	-0.285925	0.170965	0.308769	-0.246677	-0.290133	0.197349	0.0986746	-0.214356	-0.322034	-0.197194	-0.3014	0.125461	0.389506	0.257185	0.209202	0.130958	-0.0824743	0.312454	-0.16507	-0.27246	-0.236943	0.292036
	sCD163	0.161765	0.257542	0.305882	0.526858	-0.176471	0.44003	-0.0706402	-0.122149	0.222222	-0.0589973	-0.0882353	0.0235294	0.15	0.371402	0.107432	0.505902	-0.0559235	0.328667	-0.0870855	-0.253127	0.305194	-0.0505228	-0.0852941	0.15011	-0.266372	0.344118	-0.00648204	-0.0559245
	sCD25	0.188235	0.0529801	-0.235294	-0.228109	-0.155882	-0.100074	0.0647535	0.0868286	-0.0426785	0.00294987	0.0941176	-0.205882	-0.0970588	-0.316214	0.245769	0.0988205	-0.0426785	-0.0766398	0.0708492	-0.0897719	-0.0237044	0.429444	-0.355882	-0.0309051	-0.263429	-0.105882	0.259281	0.051131
	SCF	-0.307143	-0.307417	0.217857	0.284182	-0.364286	0.176944	-0.112601	-0.0840036	0.210903	0.0321716	-0.278571	0.335714	0.182143	0.483269	-0.348526	0.0931906	-0.223414	0.148613	-0.197134	-0.0750671	0.254064	-0.388499	-0.0107143	0.478999	0.051832	0.446429	-0.611255	0.0822171
	sgp130	-0.205882	-0.306108	0.355882	0.389993	-0.170588	0.387049	-0.348786	0.0765269	0.412068	-0.268438	-0.408824	0.276471	0.441176	0.584697	-0.515085	0.21534	-0.266372	0.408254	0.218452	-0.161884	0.574831	-0.404182	-0.288235	0.588668	-0.197204	0.347059	-0.375958	0.0846857
	SH2D1A	-0.0800132	0.121947	-0.345512	-0.345821	-0.0691023	-0.243895	0.271196	-0.258455	-0.313059	0.292002	0.421888	-0.290957	0.141842	-0.241699	0.0400066	0.0547012	0.0618284	-0.264389	-0.0292265	0.0218413	0.0165145	0.0202396	-0.232766	-0.447347	-0.154709	-0.170937	0.614658	-0.402947
	sIL-6Ralpha	-0.45	0	0.305882	0.208977	-0.232353	0.233996	-0.0662252	-0.214864	0.110375	0.250739	0.0411765	0.155882	0.0735294	0.146174	-0.337013	0.244839	-0.316409	0.212233	-0.0841334	-0.341428	0.211858	-0.306109	0.147059	0.0279617	-0.270787	0.0352941	0.213907	-0.254057
	SIRT2	0.353571	0.100089	-0.621429	-0.647007	0.025	-0.529044	0.573727	0.264522	-0.571939	0.151921	0.396429	-0.175	-0.439286	-0.519605	0.722074	-0.0501795	0.327078	-0.734112	-0.462369	-0.0125112	-0.715344	0.449652	-0.310714	-0.361037	0.412869	0.128571	0.245525	0.0371935
	SIT1	0.457143	0.355675	-0.360714	-0.191242	-0.0214286	-0.171582	0.521895	-0.128686	-0.455764	0.0465953	0.282143	-0.217857	-0.0107143	0.0706596	0.692857	0.431515	0.457143	-0.612357	-0.701352	-0.0339589	-0.297309	0.158999	-0.339286	-0.253571	0.277033	0.285714	0.268543	-0.460993
	SLAMF1	0.214286	0.30563	-0.457143	-0.162645	0.075	-0.110813	0.135836	-0.253798	-0.291332	0.0875782	0.25	-0.521429	-0.0392857	-0.0327024	0.448615	0	0.314567	-0.216653	-0.161291	0.0840036	-0.176584	0.118708	-0.125	-0.344951	0.0893655	-0.178571	0.46036	-0.532454
	SMAD1	-0.0973456	-0.374909	-0.318585	-0.0546127	-0.283187	0	-0.239115	-0.0546127	0.140222	-0.269231	-0.383482	-0.150443	0.0943957	0.113695	0.103321	-0.288462	-0.0693729	-0.0620843	-0.0917839	0.283396	-0.0312039	-0.25187	-0.333335	0.30406	-0.0885611	-0.159293	-0.318558	-0.200321
	SPRY2	0.0642857	-0.210903	-0.539286	-0.548704	0.0285714	-0.396783	0.164433	0.201966	-0.219839	0.0215055	0.103571	-0.282143	-0.239286	-0.63956	0.335714	-0.252463	0.0857143	-0.300807	-0.0430498	0.411081	-0.354969	0.41918	-0.125	-0.275	0.155496	-0.382143	0.263428	-0.234338
	SRPK2	-0.239286	-0.219839	-0.457143	-0.511171	-0.175	-0.344951	0.243074	-0.359249	-0.280608	0.0681008	0.192857	-0.0571429	-0.228571	-0.547159	0.00714286	-0.119965	-0.107143	-0.377799	-0.24933	0.49151	-0.225234	0.247533	-0.282143	-0.303571	0.103664	-0.560714	0.429669	-0.338062
	ST1A1	-0.075	-0.226988	-0.453571	-0.30563	-0.00357143	-0.132261	-0.00536193	-0.0411081	-0.126899	-0.196604	-0.0464286	-0.25	0.0107143	-0.138077	0.203753	-0.327959	0.0929402	-0.340198	-0.0824378	0.223414	-0.227036	-0.152882	-0.353571	-0.123324	0.0947275	-0.307143	0.222507	-0.426746
	ST3GAL1	-0.355882	-0.278146	-0.0529412	-0.273731	-0.114706	-0.0250184	0.0735835	-0.0573952	-0.0338484	0.0147493	0.0823529	0.0911765	0.270588	0.070104	-0.328183	0.0958706	-0.117734	-0.196021	0.0885615	-0.0662252	0.216302	-0.083214	-0.367647	0.0603385	-0.0147167	0.0352941	0.226871	-0.191741
	STAMBP	-0.160714	-0.344951	-0.3	-0.348526	-0.107143	-0.271671	0.0500447	0.00714924	-0.080429	-0.0768544	-0.00357143	-0.1	-0.346429	-0.446933	0.255585	-0.0698929	-0.0714924	-0.161147	-0.157707	0.441466	-0.264876	0.455048	-0.164286	0.0929402	0.137623	-0.317857	0.148338	-0.0195755
	STC1	0.0285714	0.484361	-0.207143	-0.00714924	-0.0571429	-0.123324	0.153709	-0.697051	-0.319929	0.304661	0.346429	-0.25	-0.0428571	0.0597889	0.0857143	0.0752017	0.117857	-0.152194	-0.304936	-0.0357462	-0.0522544	-0.0289089	0.0714286	-0.332143	-0.0446828	-0.214286	0.388748	-0.318854
	sTRAIL	-0.419768	-0.22723	0.292792	0.198826	-0.473546	0.161453	-0.00373734	-0.167433	0.195837	0.127351	-0.100087	0.30773	0.106062	0.429546	-0.235452	0.381304	-0.297492	0.0763542	-0.203913	-0.23022	0.271642	-0.217362	-0.107556	0.423067	-0.237695	0.37794	-0.276549	0.0965746
	STX8	-0.0647059	-0.359088	-0.479412	-0.442973	0.0147059	-0.229581	0.0309051	0.225166	-0.128035	-0.117995	-0.0382353	-0.229412	-0.0588235	-0.422115	0.220751	-0.342184	0.0559235	-0.284452	0.0487088	0.339956	-0.287415	0.130765	-0.258824	-0.0456218	0.197204	-0.25	0.175015	-0.204524
	TGF-alpha	0.0535714	0.341376	-0.203571	0.153709	-0.0321429	0.0321716	-0.0375335	-0.530831	-0.178731	0.023235	0.117857	-0.289286	0.203571	0.159878	0.0482574	-0.159499	0.0929402	-0.0752017	-0.139786	0.19303	0.043245	-0.467638	-0.0714286	-0.284182	-0.123324	-0.310714	0.253198	-0.309293
	Thrombomodulin	-0.573529	-0.301693	0.179412	0.138337	-0.238235	0.178072	-0.301693	-0.331126	0.228109	0.109145	-0.102941	0.0794118	0.285294	0.143191	-0.618102	-0.0353984	-0.379691	0.344879	0.2524	0.153054	0.480013	-0.213979	0.0558824	0.182487	-0.208977	-0.176471	-0.0129641	-0.124632
	TIGAR	-0.467647	-0.259014	-0.15	-0.15011	-0.526471	0.0161884	-0.0397351	-0.543047	0.0161884	0.0914458	-0.0294118	-0.00294118	0.0558824	-0.195396	-0.286976	0.0412981	-0.397351	-0.0795875	-0.23764	0.203091	0.216302	-0.0371491	-0.305882	-0.0721119	-0.359088	-0.464706	0.220389	-0.437809
	TMPRSS15	0.0205882	-0.0706402	-0.197059	-0.0809419	0.488235	-0.0838852	-0.415011	0.341428	0	0.0825962	-0.0882353	-0.464706	0.511765	0.0313231	-0.239882	-0.687319	0.247241	0.218129	0.677495	0.170714	0.142226	-0.285305	0.479412	-0.0956586	0.254599	-0.0970588	-0.187979	-0.188546
	TNF	-0.0392857	-0.164433	-0.367857	-0.184093	-0.0428571	-0.114388	0.116175	-0.132261	-0.176944	-0.00893655	0.114286	-0.289286	0.310714	0.190764	0.0500447	0.0519717	0.173369	-0.205909	-0.0071685	0.248436	0.169376	-0.0575554	-0.410714	-0.0464701	0.141198	0.0928571	0.194374	-0.38368
	TNFB	-0.025	-0.00178731	-0.146429	-0.0893655	0.157143	-0.121537	0.373548	-0.0786417	-0.339589	0.173369	0.332143	-0.0607143	0.0535714	0.0345192	0.116175	0.245521	0.260947	-0.220234	-0.258066	0.300268	-0.0378394	0.0179861	0.0357143	-0.244862	0.512958	0.253571	0.332482	-0.322996
	TNFRSF9	0.189286	0.0214477	0.00357143	0.0464701	0.360714	0.0303843	0.114388	0.173369	-0.105451	-0.080429	0.167857	-0.160714	0.2	-0.0072672	0.101877	0.213263	0.268097	0.0859448	0.207887	0.319929	0.145952	0.217632	-0.00357143	-0.0714924	0.336014	0.178571	0.304349	-0.0332784
	TNFSF14	0.242857	0.0268097	-0.246429	0.141198	-0.0285714	-0.0268097	0.101877	-0.13941	-0.175156	-0.248436	-0.114286	-0.0964286	0.225	0.257986	0.189455	0.0501795	0.230563	-0.202328	-0.440863	0.40572	-0.0180187	-0.285979	-0.296429	0.121537	0.334227	0.185714	-0.184144	-0.187925
	TNNI3	-0.144118	0.139809	0.120588	0.198676	0.335294	0.0794702	-0.56365	0.0103017	0.139809	0.191741	-0.0264706	-0.344118	0.302941	-0.135733	-0.459161	-0.566374	-0.120677	0.604276	0.718824	0.0441501	0.2726	-0.258558	0.605882	-0.0515085	-0.129507	-0.394118	0.0583383	0.0607181
	TOP2B	0.0852941	0.116262	-0.276471	-0.0927153	0.270588	-0.0912436	-0.14128	-0.125092	-0.0986019	-0.0619472	0.0941176	-0.485294	0.0470588	-0.268483	0.15894	-0.244839	0.164827	0.0722183	0.203691	0.401766	-0.0385196	0.153054	0.0705882	-0.198676	0.0588668	-0.497059	0.453743	-0.322764
	TRAF2	0	0.107239	-0.189286	-0.0947275	0.0785714	-0.0947275	0.051832	-0.411081	-0.18588	0.0322583	0.167857	-0.314286	0.232143	0.0616007	0.0571429	0.111012	0.228571	-0.17368	-0.105831	0.373548	0.178386	0.128283	0	-0.246429	0.0554066	-0.253571	0.322252	-0.530142
	TRAIL	-0.0142857	-0.0911529	-0.114286	-0.0536193	0.0607143	-0.051832	0.200179	0.0643432	-0.126899	0.0214477	0.0678571	-0.0928571	0.110714	0.296139	0.169795	0.256274	0.277033	-0.195166	-0.275987	0.0625559	-0.00900937	0.00359722	-0.0428571	0.101877	0.366399	0.378571	0	-0.38368
	TRANCE	0.107143	-0.0375335	0.103571	0.423593	-0.167857	0.293119	-0.396783	-0.051832	0.3521	-0.316354	-0.467857	-0.146429	0.203571	0.432399	0.0947275	0.100359	0.00357462	0.343779	-0.0645165	0.0929402	0.23064	-0.0467638	-0.05	0.614835	-0.114388	0.132143	-0.503838	-0.0430661
	TREM1	-0.0928571	0.0661305	-0.214286	-0.162645	-0.0321429	-0.121537	0.0536193	-0.339589	-0.176944	0.0967748	0.239286	-0.264286	0.139286	-0.322498	-0.0535714	-0.00537155	-0.0607143	-0.0734112	0.0251124	0.273459	0.117122	0.0505907	-0.189286	-0.282143	-0.203753	-0.45	0.567777	-0.31117
	TRIM21	-0.546429	-0.625559	0.0285714	-0.184093	-0.492857	0.0178731	0.0607686	-0.407507	0.101877	-0.225808	-0.217857	0.475	-0.103571	-0.12139	-0.346429	0.114593	-0.396429	-0.24351	-0.340811	0.477212	0.0882919	0.0252953	-0.421429	0.214286	0.00714924	-0.310714	-0.138108	-0.111407
	TRIM5	-0.157143	-0.566578	-0.0714286	-0.00893655	-0.257143	0.144772	-0.0303843	0.0303843	0.13941	-0.451616	-0.382143	0.225	0.157143	0.0108707	0.00714286	0.0429724	-0.128571	-0.17368	-0.26368	0.470063	0.0324337	-0.213204	-0.55	0.3	0.126899	-0.0714286	-0.214834	-0.21513
	TWEAK	0.396429	0.495085	-0.432143	-0.151921	0.4	-0.268097	0.0697051	0.00893655	-0.355675	0.0589813	0.271429	-0.557143	-0.0821429	-0.0708552	0.439678	-0.275987	0.409294	-0.17189	-0.0179213	-0.0321716	-0.351366	-0.107916	0.0464286	-0.312779	0.141198	-0.196429	0.432226	-0.195755
	uPA	0.175	0.19303	0.0642857	0.0428955	0.285714	-0.0643432	0.30563	0.0750671	-0.246649	0.125112	0.335714	-0.0821429	0.253571	0.145344	0.0661305	0.37097	0.309205	-0.0716207	-0.014337	0.13941	0.151357	0.0665485	0.0464286	-0.13941	0.30563	0.371429	0.268543	-0.0137029
	VEGF	0.247059	-0.0441501	-0.25	-0.0971303	0.138235	0.103017	0.0897719	0.0956586	-0.0294334	-0.362833	-0.105882	-0.0911765	0.235294	0.289365	0.244297	-0.042773	0.323768	-0.309507	0.0059041	0.0161884	-0.0711131	-0.215465	-0.470588	-0.0956586	0.16777	0.161765	0.0324102	-0.292405
	vWF	0.0735294	0.292862	-0.323529	-0.267844	0.408824	-0.328183	-0.0338484	0.0264901	-0.348786	0.283187	0.352941	-0.497059	-0.00294118	-0.533984	0.0397351	-0.485253	0.145695	-0.00147384	0.249448	0.135394	-0.240007	-0.0104018	0.329412	-0.404709	0.142752	-0.464706	0.557455	-0.115045
	WAS	-0.195561	-0.355827	-0.380751	-0.309125	-0.222228	-0.150485	0.105266	-0.196446	-0.0578219	-0.248145	-0.111114	-0.0785207	-0.0814837	-0.0608579	0.163829	-0.0772667	-0.0111196	-0.384563	-0.274351	0.351379	-0.166418	-0.110779	-0.521496	-0.0244631	-0.0867328	-0.370381	0.235088	-0.426577
	YES1	0.232353	-0.0161884	-0.479412	-0.356144	0.05	-0.292862	0.288447	0.269316	-0.260486	-0.00294987	0.15	-0.244118	-0.317647	-0.338587	0.560707	-0.066372	0.217807	-0.340458	-0.185979	0.0765269	-0.488902	0.218437	-0.252941	-0.182487	0.151582	-0.0147059	0.330584	-0.11824
	ZBTB16	-0.321429	-0.561216	0.121429	0.218052	-0.0857143	0.353888	-0.666667	-0.178731	0.546917	-0.627244	-0.632143	-0.0535714	0.457143	0.251838	-0.514286	-0.232767	-0.282143	0.392123	0.434085	0.509384	0.632458	-0.29451	-0.35	0.353571	-0.414656	-0.642857	-0.161126	-0.395686
